# Supplementary material for: Site-1 protease function is essential for the generation of antibody secreting cells and reprogramming for secretory activity
Source: Sci Rep. 2018 Sep 25;8:14338. doi: 10.1038/s41598-018-32705-7 (PMC6156501; doi:10.1038/s41598-018-32705-7)
Supplement: Supplementary file 1 — Supplementary Table S1 [file 41598_2018_32705_MOESM1_ESM.xlsx]

## Sheet: final-H2O-vs-PF
Gene	logFC	AveExpr	t	P.Value	adj.P.Val	B	AbsFC
SCD=2140128	3.52	11.4904	29.4681	2.91203e-20	5.49994e-16	33.4771	11.4716
HMGCS1=5270112	1.515	10.9588	20.5057	1.19745e-16	1.13082e-12	27.0351	2.85799
FADS1=2360020	2.265	10.2287	19.8067	2.61914e-16	1.64892e-12	26.3749	4.80654
CCL3L1=6660288	-2.82667	8.75292	-18.8489	7.97367e-16	3.76497e-12	25.4224	7.09433
CCL3L1=610524	-3.84	9.12958	-17.3435	5.09267e-15	1.61181e-11	23.8032	14.3204
CCL3=6590682	-4.23833	9.585	-17.3393	5.12038e-15	1.61181e-11	23.7984	18.8741
CCL3L1=4250053	-4.075	9.53792	-17.1688	6.37204e-15	1.65207e-11	23.6049	16.8538
INSIG1=360192	2.04667	12.5587	17.0963	6.99772e-15	1.65207e-11	23.5219	4.1315
IL4I1=540670	-0.973333	8.22292	-16.0343	2.86894e-14	6.02064e-11	22.2601	1.96337
CCL4L1=2970575	-4.91667	10.2662	-15.4823	6.16383e-14	1.16416e-10	21.568	30.204
EGR2=6020255	-2.33167	9.18708	-15.0854	1.08328e-13	1.79324e-10	21.0543	5.03387
SQSTM1=4260044	-1.4	12.3663	-15.0503	1.13935e-13	1.79324e-10	21.0082	2.63902
CCL4=870754	-1.48333	8.3225	-14.7041	1.88383e-13	2.73691e-10	20.5475	2.79594
UAP1L1=6100609	-0.835	8.59958	-14.5864	2.23985e-13	3.02172e-10	20.3884	1.78386
CCL4L2=3520102	-4.885	10.2708	-14.4156	2.88559e-13	3.63334e-10	20.1551	29.5482
CCL3L3=2810010	-5.03833	10.4171	-14.3015	3.42223e-13	4.03973e-10	19.9978	32.8617
LOC728835=6560201	-5.12	10.4283	-14.2245	3.84161e-13	4.26803e-10	19.891	34.7755
CCL22=2480092	-3.01167	9.96167	-13.6637	9.06034e-13	9.50681e-10	19.0951	8.06496
MSMO1=5860348	1.76333	10.8817	13.0185	2.51754e-12	2.50257e-09	18.1399	3.39482
CTSA=6840246	-1.06333	9.33042	-12.7543	3.86918e-12	3.65386e-09	17.7361	2.08975
NFKBIE=540139	-1.3	9.52333	-12.6179	4.84268e-12	4.35542e-09	17.5247	2.46229
IDH1=6270670	1.015	10.1629	12.4146	6.79082e-12	5.58796e-09	17.2056	2.0209
LOC728830=6220482	-0.871667	8.24625	-12.4133	6.80485e-12	5.58796e-09	17.2036	1.82978
TMEM135=270328	0.878333	9.7875	12.2341	9.19945e-12	7.0687e-09	16.9184	1.83825
RENBP=5810678	-1.35167	8.93583	-12.2241	9.35657e-12	7.0687e-09	16.9024	2.55207
DUSP2=6960687	-0.896667	8.73542	-12.0927	1.16962e-11	8.37963e-09	16.6909	1.86176
MIR155HG=5860722	-1.53833	10.3079	-12.0749	1.20565e-11	8.37963e-09	16.6622	2.90459
DHCR7=5360678	0.733333	8.78667	12.0491	1.26006e-11	8.37963e-09	16.6203	1.66248
HS.415576=2680670	-0.818333	8.93083	-12.0369	1.28665e-11	8.37963e-09	16.6005	1.76337
CCL4L1=5700551	-1.25667	8.2475	-11.8871	1.66432e-11	1.0478e-08	16.3561	2.38943
ELOVL6=5670040	1.08	9.57833	11.38	4.05039e-11	2.43825e-08	15.5085	2.11404
DHCR7=6550048	0.605	8.93792	11.369	4.1311e-11	2.43825e-08	15.4897	1.52098
LDLR=1440736	2.31667	11.2475	11.3377	4.36824e-11	2.50009e-08	15.4363	4.9818
CABLES1=4050411	-0.931667	9.07208	-10.6791	1.45136e-10	8.06229e-08	14.2848	1.90748
NEU1=4200692	-1.03	10.1642	-10.4477	2.23961e-10	1.20856e-07	13.8671	2.04202
INSIG1=1820332	1.495	9.64958	10.4119	2.39644e-10	1.25727e-07	13.8018	2.81864
RNF130=1510722	-0.835	8.88958	-10.3292	2.80321e-10	1.43093e-07	13.6506	1.78386
MSMO1=4200037	1.615	9.31208	10.2964	2.98387e-10	1.48306e-07	13.5903	3.06312
HMGCR=6550603	0.723333	10.2129	10.1879	3.67227e-10	1.73971e-07	13.3898	1.65099
OLMALINC=6560500	0.823333	8.525	10.1862	3.68446e-10	1.73971e-07	13.3866	1.76949
ACAT2=7330753	0.858333	11.2808	9.94088	5.92209e-10	2.72806e-07	12.9276	1.81294
FDPS=6900398	0.65	10.7046	9.87853	6.68918e-10	3.00806e-07	12.8096	1.56917
IDH1=3180048	0.675	8.78625	9.83844	7.23592e-10	3.17825e-07	12.7335	1.5966
EPOP=6250427	-0.671667	8.80292	-9.81223	7.61814e-10	3.27009e-07	12.6836	1.59291
GCGR=6100095	-0.976667	8.15875	-9.78257	8.0759e-10	3.38955e-07	12.6271	1.96791
PRF1=4670193	-1.10667	8.67292	-9.75264	8.56657e-10	3.51732e-07	12.5699	2.15348
FDFT1=5700142	1.06167	12.8404	9.69075	9.68156e-10	3.89054e-07	12.4512	2.08734
IDI1=2640670	0.963333	10.6583	9.63517	1.08103e-09	4.25364e-07	12.3442	1.94981
DYNC1H1=3450600	-0.578333	10.0337	-9.54476	1.29452e-09	4.98972e-07	12.1692	1.49312
TATDN3=6020368	0.901667	9.51	9.48377	1.46273e-09	5.46486e-07	12.0505	1.86822
FCER2=830152	-1.47167	8.47792	-9.47939	1.47566e-09	5.46486e-07	12.0419	2.77342
PGK1=360735	0.75	11.8533	9.39356	1.75394e-09	6.37053e-07	11.874	1.68179
ABCG1=6060377	1.36667	9.51708	9.38051	1.80078e-09	6.41722e-07	11.8484	2.57874
MCOLN2=5490068	-2.03333	10.0354	-9.32891	1.99894e-09	6.99148e-07	11.7468	4.0935
CD83=5050162	-1.69333	9.27042	-9.29383	2.14637e-09	7.37064e-07	11.6776	3.23403
MYB=7380670	-1.63667	10.7188	-9.21075	2.54208e-09	8.57361e-07	11.5129	3.10947
TGFBR3=3190379	-0.538333	8.095	-9.16002	2.81998e-09	9.34402e-07	11.4118	1.45229
PTPN7=3610082	-0.72	9.47125	-9.13462	2.97071e-09	9.65698e-07	11.3611	1.64718
MAT2B=7380673	0.533333	8.74875	9.12713	3.01669e-09	9.65698e-07	11.3462	1.44727
PIM3=2190452	-0.648333	9.00875	-9.05815	3.47662e-09	1.09438e-06	11.2079	1.56736
TMEM41B=1230546	0.693333	10.9192	9.04344	3.58377e-09	1.10962e-06	11.1783	1.61702
BRI3=6270095	-1.03	9.57292	-8.97349	4.14155e-09	1.26163e-06	11.0372	2.04202
GRN=6840184	-0.836667	9.95958	-8.92892	4.54296e-09	1.36195e-06	10.947	1.78592
CHKA=3460424	-0.733333	9.04083	-8.89947	4.82994e-09	1.41305e-06	10.8872	1.66248
LOC642197=6620739	0.718333	10.8488	8.89619	4.86306e-09	1.41305e-06	10.8805	1.64528
CD83=6620026	-1.46333	8.68167	-8.77679	6.2419e-09	1.78622e-06	10.6369	2.75745
NUP93=5310068	-0.873333	9.75875	-8.74653	6.65151e-09	1.87503e-06	10.5748	1.83189
LAMP2=3060292	-0.751667	10.8063	-8.69858	7.35816e-09	2.04373e-06	10.4761	1.68374
IRS2=6110736	-0.436667	8.23417	-8.66941	7.82531e-09	2.14198e-06	10.416	1.35347
SNX8=3930356	-0.631667	9.29	-8.63659	8.38774e-09	2.26313e-06	10.3482	1.54935
ACP1=6110672	0.51	12.8488	8.62943	8.51598e-09	2.26537e-06	10.3333	1.42405
ESR2=6200291	-0.593333	8.18583	-8.60286	9.00921e-09	2.30739e-06	10.2783	1.50873
LOC648210=6900048	1.005	13.4796	8.60244	9.01733e-09	2.30739e-06	10.2774	2.00694
ABCA1=4060358	2.20833	9.52	8.60123	9.04045e-09	2.30739e-06	10.2749	4.62141
TNIP1=2680100	-0.68	10.1775	-8.51963	1.07539e-08	2.69833e-06	10.1052	1.60214
EBP=4250156	0.653333	10.2521	8.51512	1.08579e-08	2.69833e-06	10.0958	1.5728
HS.126245=6370082	0.643333	9.03417	8.49497	1.13349e-08	2.76361e-06	10.0537	1.56193
GLA=60630	-0.938333	12.1183	-8.48956	1.14667e-08	2.76361e-06	10.0424	1.91631
ESR2=4010544	-0.676667	8.45458	-8.48579	1.15595e-08	2.76361e-06	10.0345	1.59844
PRAG1=3370242	-0.795	8.5925	-8.47851	1.17406e-08	2.77181e-06	10.0193	1.73508
TFIP11=2570441	-0.445	9.30542	-8.46964	1.19656e-08	2.79005e-06	10.0007	1.36131
CXCL8=1980309	-2.72667	9.1725	-8.45388	1.2376e-08	2.85056e-06	9.96774	6.61924
DUSP5=5390161	-0.893333	11.4792	-8.43305	1.29407e-08	2.91747e-06	9.92407	1.85746
RPS3AP49=1340639	0.701667	9.78625	8.4318	1.29755e-08	2.91747e-06	9.92145	1.62638
GNPDA1=2600059	-0.748333	9.75667	-8.41051	1.35821e-08	3.01793e-06	9.87673	1.67985
CYP51A1=6200068	0.963333	9.8675	8.36175	1.50832e-08	3.31251e-06	9.77411	1.94981
GBA=4780133	-0.596667	9.61167	-8.31947	1.65228e-08	3.58697e-06	9.68485	1.51222
NKG7=2450427	-1.315	9.845	-8.25562	1.897e-08	4.0683e-06	9.54957	2.48802
C12orf57=3130291	-0.936667	11.3971	-8.25076	1.91708e-08	4.0683e-06	9.53926	1.9141
IFI30=2000300	-0.778333	10.4838	-8.2185	2.05613e-08	4.29856e-06	9.47066	1.71515
CLTA=4390327	-0.545	10.8292	-8.21516	2.0711e-08	4.29856e-06	9.46354	1.45902
HNRNPA3=1440592	0.776667	9.85375	8.19367	2.17019e-08	4.45526e-06	9.41775	1.71317
DTX1=2370468	-0.66	8.75417	-8.16807	2.29456e-08	4.63512e-06	9.36314	1.58008
KLHDC8B=7560114	-0.448333	8.20625	-8.16561	2.30688e-08	4.63512e-06	9.35789	1.36446
ALDOC=7330544	2.40833	11.1429	8.13571	2.46241e-08	4.86389e-06	9.29394	5.30861
BLK=6330471	-1.20833	9.62583	-8.13388	2.47225e-08	4.86389e-06	9.29003	2.31071
NPM1P25=5550376	-0.533333	8.86708	-8.11507	2.57594e-08	5.01565e-06	9.24975	1.44727
PPP3CC=5690382	-0.443333	10.6529	-8.09586	2.68653e-08	5.17761e-06	9.20854	1.35974
GRN=1940021	-0.703333	8.98	-8.04795	2.984e-08	5.69281e-06	9.10557	1.62826
DIAPH1=3940670	-0.545	10.6375	-8.03099	3.09724e-08	5.84775e-06	9.06904	1.45902
TATDN3=4290292	0.736667	10.1937	8.02662	3.12714e-08	5.84775e-06	9.05962	1.66632
UBA3=1510327	0.45	9.95792	8.01698	3.19413e-08	5.87749e-06	9.03883	1.36604
HS.573264=290273	0.801667	8.97333	8.01539	3.20528e-08	5.87749e-06	9.03541	1.74311
TFRC=2940435	-1.02167	12.94	-8.00786	3.25887e-08	5.8865e-06	9.01915	2.03026
MAGED1=460113	0.92	12.5738	8.00596	3.27253e-08	5.8865e-06	9.01505	1.89212
ASCL1=4830376	-0.896667	8.28458	-7.99723	3.336e-08	5.94406e-06	8.9962	1.86176
LBR=5080524	0.64	9.55917	7.99017	3.38828e-08	5.98078e-06	8.98095	1.55833
SNX5=630100	0.746667	10.2304	7.96717	3.5645e-08	6.19005e-06	8.93121	1.67791
IGF2R=2810156	-0.648333	11.7242	-7.96617	3.57238e-08	6.19005e-06	8.92905	1.56736
CASP1=450491	0.7	10.79	7.947	3.72675e-08	6.39883e-06	8.88754	1.6245
ACADVL=1170647	-0.596667	12.5883	-7.93311	3.84295e-08	6.52103e-06	8.85742	1.51222
SLC10A3=780278	-0.493333	9.22625	-7.93029	3.86697e-08	6.52103e-06	8.8513	1.40769
CD58=3610035	-0.571667	10.7429	-7.89137	4.21482e-08	7.04472e-06	8.76677	1.48624
RBM15=840292	0.453333	11.3179	7.87338	4.38634e-08	7.26708e-06	8.72763	1.3692
TOM1=2360706	-0.765	9.52708	-7.82707	4.86158e-08	7.9844e-06	8.62665	1.69937
ORC6=4830343	-0.831667	10.3621	-7.81714	4.97023e-08	8.09248e-06	8.60495	1.77974
MOCS2=7200437	0.523333	8.60792	7.7944	5.22847e-08	8.40885e-06	8.55522	1.43727
GPX4=6520128	-0.773333	12.2375	-7.79225	5.25358e-08	8.40885e-06	8.55052	1.70921
FERMT3=6060315	-0.568333	10.8208	-7.77879	5.41365e-08	8.59223e-06	8.52105	1.48281
GMCL1=110095	0.638333	9.64083	7.76607	5.56955e-08	8.766e-06	8.49317	1.55653
RHBDF1=1710189	-0.728333	8.27458	-7.75367	5.72603e-08	8.93781e-06	8.46596	1.65672
CLYBL=2070044	0.913333	9.48417	7.6971	6.49877e-08	1.00608e-05	8.34163	1.88339
OLMALINC=7330730	0.88	8.59042	7.68354	6.69942e-08	1.02871e-05	8.31176	1.84038
FDFT1=2360630	0.845	11.4108	7.66681	6.95589e-08	1.05948e-05	8.27486	1.79626
GIPC1=6380427	-0.545	8.75917	-7.6299	7.5577e-08	1.14101e-05	8.19333	1.45902
CLIP1=2260066	-0.473333	10.9046	-7.62672	7.61195e-08	1.14101e-05	8.18631	1.38831
ARL6IP6=670382	0.59	9.99542	7.61911	7.74352e-08	1.15094e-05	8.16947	1.50525
VCL=70592	0.78	10.255	7.61588	7.80011e-08	1.15094e-05	8.16232	1.71713
EIF4A3=5270110	-0.623333	12.2863	-7.58371	8.38689e-08	1.22793e-05	8.09104	1.54043
CASP1=7050382	0.696667	10.5437	7.5514	9.022e-08	1.31076e-05	8.0193	1.62076
CHKA=6330170	-0.456667	8.37167	-7.53798	9.29995e-08	1.34083e-05	7.98948	1.37237
FLII=1300167	-0.48	9.02167	-7.52983	9.47315e-08	1.34535e-05	7.97134	1.39474
AATF=6020372	-0.393333	9.82	-7.52673	9.53976e-08	1.34535e-05	7.96446	1.31342
CCNC=1770397	0.923333	10.0612	7.52649	9.54506e-08	1.34535e-05	7.96391	1.89649
HLA-B=5310168	-0.733333	13.7979	-7.51482	9.80069e-08	1.36401e-05	7.93793	1.66248
DOK3=1980431	-0.408333	8.67	-7.51387	9.82186e-08	1.36401e-05	7.93581	1.32715
PRIM2=1940634	0.506667	9.08958	7.50554	1.00091e-07	1.37987e-05	7.91725	1.42076
RILPL2=1660286	-1.07333	9.36417	-7.4973	1.01978e-07	1.39569e-05	7.89889	2.10429
SGSH=1340538	-0.541667	8.72625	-7.48057	1.05924e-07	1.43928e-05	7.86156	1.45565
BIRC3=5080021	-1.40667	11.3508	-7.4771	1.06763e-07	1.44031e-05	7.85381	2.65124
NUDT14=110092	-0.571667	8.87542	-7.47027	1.0843e-07	1.45243e-05	7.83858	1.48624
VEGFB=5890288	-0.546667	9.4275	-7.46499	1.09741e-07	1.45963e-05	7.82676	1.46071
TRA2A=3610619	0.483333	9.42375	7.45472	1.12331e-07	1.48364e-05	7.80383	1.39797
DBI=2480338	0.561667	10.8521	7.41795	1.22138e-07	1.59837e-05	7.72153	1.47597
LRPAP1=2650521	-0.638333	9.97292	-7.41556	1.22804e-07	1.59837e-05	7.71618	1.55653
APOD=7150634	-0.55	8.03833	-7.41288	1.23557e-07	1.59837e-05	7.71017	1.46409
HSD17B7P2=2030672	0.875	10.3108	7.40649	1.25372e-07	1.60148e-05	7.69583	1.83401
RBM23=3610092	-0.46	10.4879	-7.40606	1.25493e-07	1.60148e-05	7.69488	1.37554
FADS2=380224	0.418333	8.25625	7.39937	1.27423e-07	1.60998e-05	7.67987	1.33638
LOC730167=130414	0.588333	9.03375	7.39786	1.27864e-07	1.60998e-05	7.67648	1.50351
YWHAZ=6100192	0.656667	9.01458	7.39323	1.29222e-07	1.6163e-05	7.66609	1.57644
ZNFX1=3800487	-0.658333	9.05042	-7.38088	1.32917e-07	1.65158e-05	7.63836	1.57826
NPW=270563	-0.548333	8.22333	-7.37296	1.35342e-07	1.67072e-05	7.62059	1.4624
PHGDH=240086	1	13.9479	7.36082	1.39148e-07	1.70655e-05	7.59331	2
TBC1D14=7160707	-0.668333	10.5229	-7.35675	1.40451e-07	1.71142e-05	7.58414	1.58924
REL=1030441	-0.576667	8.34458	-7.35015	1.42587e-07	1.71953e-05	7.56929	1.4914
MCEE=5290408	0.868333	11.6283	7.34908	1.42937e-07	1.71953e-05	7.56688	1.82555
ATG4B=2060136	0.39	9.255	7.33934	1.46157e-07	1.74713e-05	7.54497	1.31039
SIGLEC6=1410070	-1.06833	8.62833	-7.32161	1.52216e-07	1.8001e-05	7.50502	2.09701
PGK1=6110400	0.791667	13.0838	7.32081	1.52495e-07	1.8001e-05	7.50322	1.73107
AMDHD2=6110280	-0.543333	8.78292	-7.30158	1.59367e-07	1.86955e-05	7.45986	1.45734
COPRS=3390477	-0.736667	10.0683	-7.29746	1.60879e-07	1.87563e-05	7.45057	1.66632
LOC100133372=2340703	0.975	12.9954	7.29313	1.62486e-07	1.88274e-05	7.4408	1.96564
TESK1=4860315	-0.571667	8.88375	-7.28504	1.65532e-07	1.90635e-05	7.42252	1.48624
DENND4C=2640240	-0.606667	8.65917	-7.26057	1.75103e-07	2.00435e-05	7.36723	1.52274
LOC644774=6580544	1.31667	11.9371	7.25391	1.77809e-07	2.02306e-05	7.35214	2.4909
PIGT=3840689	-0.713333	10.5862	-7.24439	1.81746e-07	2.05547e-05	7.33059	1.63959
ACSL3=3930593	0.393333	8.40083	7.23614	1.85231e-07	2.08033e-05	7.31191	1.31342
AMZ2=510328	0.588333	11.7325	7.2325	1.86787e-07	2.08033e-05	7.30368	1.50351
QPRT=2940291	0.9	8.97875	7.22938	1.88137e-07	2.08033e-05	7.29659	1.86607
MAP2K6=4900017	0.581667	8.34333	7.22889	1.8835e-07	2.08033e-05	7.29548	1.49658
HNRNPA1P63=4390315	0.771667	13.3417	7.22504	1.90025e-07	2.08663e-05	7.28677	1.70724
SLC35B2=1580402	-0.518333	9.97417	-7.22234	1.9121e-07	2.08751e-05	7.28065	1.4323
ZNF629=5870687	-0.396667	8.34417	-7.19931	2.01636e-07	2.18868e-05	7.22841	1.31646
TRIM26=6020463	-0.581667	9.73833	-7.18096	2.10361e-07	2.27033e-05	7.18673	1.49658
RPL9P32=7050079	0.68	13.4142	7.16948	2.16014e-07	2.31811e-05	7.16063	1.60214
WDR54=2030148	0.85	12.3821	7.15596	2.22873e-07	2.3782e-05	7.12987	1.8025
TNPO3=3360241	-0.333333	9.51458	-7.14046	2.31011e-07	2.45118e-05	7.09457	1.25992
LOC643985=290128	0.423333	8.645	7.13047	2.36419e-07	2.49455e-05	7.0718	1.34102
PDE4D=1770114	0.56	8.67625	7.12774	2.3792e-07	2.49644e-05	7.06557	1.47427
TCF4=2510672	-0.713333	10.3817	-7.12175	2.4124e-07	2.51729e-05	7.05193	1.63959
MYLIP=4830424	1.31333	10.3833	7.10256	2.52219e-07	2.60584e-05	7.00813	2.48515
IRF9=2000022	-0.576667	10.9167	-7.1021	2.52485e-07	2.60584e-05	7.00709	1.4914
NELFCD=4390288	-0.576667	9.82833	-7.08883	2.60381e-07	2.67272e-05	6.97678	1.4914
CCR7=5390246	-2.07333	10.7812	-7.07968	2.65975e-07	2.71539e-05	6.95586	4.20858
NCOA7=630091	0.54	10.2538	7.07395	2.69539e-07	2.73698e-05	6.94275	1.45397
RPS2P48=2120703	0.658333	13.7608	7.06799	2.73296e-07	2.74933e-05	6.92913	1.57826
LOC728069=5560279	-1.06333	9.54083	-7.06682	2.74036e-07	2.74933e-05	6.92647	2.08975
VTRNA1-1=4220255	-0.536667	8.36208	-7.06512	2.75123e-07	2.74933e-05	6.92257	1.45062
LAG3=2680189	-0.726667	8.35375	-7.0504	2.84707e-07	2.8291e-05	6.88886	1.65481
PDLIM1=1410010	0.59	11.4879	7.0483	2.86101e-07	2.8291e-05	6.88406	1.50525
OARD1=780187	0.603333	10.2258	7.04529	2.88108e-07	2.83411e-05	6.87718	1.51922
PRDX3=5570292	0.375	11.7442	7.03272	2.96664e-07	2.88853e-05	6.84837	1.29684
HSP90AB1=4830100	-0.888333	11.2204	-7.02989	2.98623e-07	2.88853e-05	6.84189	1.85104
MTF1=2030209	-0.443333	9.11458	-7.0253	3.01833e-07	2.88853e-05	6.83136	1.35974
SLC29A3=3800463	-0.338333	8.35458	-7.02424	3.02578e-07	2.88853e-05	6.82893	1.2643
EGLN2=1400408	-0.453333	9.16292	-7.02167	3.044e-07	2.88853e-05	6.82302	1.3692
TSHR=4220575	0.505	8.48792	7.02117	3.04756e-07	2.88853e-05	6.82187	1.41912
GMCL1=3290717	0.6	9.62958	7.01854	3.06629e-07	2.88853e-05	6.81584	1.51572
NCOR2=5490376	-0.458333	10.2792	-7.01815	3.06904e-07	2.88853e-05	6.81496	1.37395
STAT1=4810187	-0.898333	11.1913	-7.01605	3.08413e-07	2.88853e-05	6.81013	1.86391
PAPSS1=130187	0.528333	10.935	7.01532	3.08934e-07	2.88853e-05	6.80847	1.44226
ACSL3=1580524	0.898333	10.1629	7.00728	3.14777e-07	2.92867e-05	6.79002	1.86391
CLCF1=5290397	-0.398333	8.16833	-6.98652	3.30404e-07	3.05899e-05	6.74232	1.31798
POC1B=7160609	0.646667	10.3425	6.9811	3.3461e-07	3.08282e-05	6.72987	1.56555
RDH11=6840368	0.646667	11.9704	6.97116	3.42464e-07	3.11883e-05	6.70702	1.56555
LOC644132=1510673	-0.461667	8.84625	-6.97103	3.42574e-07	3.11883e-05	6.70671	1.37713
RN7SK=990176	-1.53333	9.33125	-6.96991	3.43472e-07	3.11883e-05	6.70413	2.89454
HEG1=3290347	-0.816667	9.69958	-6.95636	3.54519e-07	3.20373e-05	6.67296	1.76133
IRF7=1470382	-0.46	8.76	-6.94937	3.60364e-07	3.24105e-05	6.65686	1.37554
GFI1=4120379	-0.716667	9.40708	-6.94044	3.67972e-07	3.29379e-05	6.63629	1.64338
ZSWIM8=5890136	-0.491667	9.93917	-6.92065	3.85424e-07	3.43373e-05	6.59066	1.40607
TMEM154=1110300	0.753333	11.8908	6.91368	3.91768e-07	3.46688e-05	6.57459	1.68568
MAGEH1=2490168	0.586667	9.83583	6.91157	3.93716e-07	3.46688e-05	6.5697	1.50177
CTSB=240309	-0.466667	8.46625	-6.90876	3.96317e-07	3.46688e-05	6.56322	1.38191
HNRNPDL=6860678	0.616667	10.2267	6.90857	3.96487e-07	3.46688e-05	6.5628	1.53333
CTSD=1110092	-0.461667	8.94208	-6.88664	4.17416e-07	3.63306e-05	6.51214	1.37713
GGA3=1050367	-0.36	8.83583	-6.88418	4.19838e-07	3.63737e-05	6.50645	1.28343
PICALM=2000068	0.468333	8.6075	6.87141	4.32618e-07	3.73099e-05	6.47692	1.38351
PELI1=3450092	-0.425	9.93833	-6.8577	4.4678e-07	3.82078e-05	6.4452	1.34257
C14orf93=4610484	0.453333	9.62333	6.85741	4.47076e-07	3.82078e-05	6.44454	1.3692
MTX1=2750551	-0.361667	9.2925	-6.84924	4.55749e-07	3.87736e-05	6.42562	1.28491
EGR1=870338	-0.95	8.91458	-6.82579	4.81602e-07	4.07893e-05	6.37128	1.93187
FBXO31=7380327	-0.4	9.60708	-6.81195	4.97558e-07	4.17804e-05	6.33918	1.31951
PPIAP80=6130259	0.913333	11.9629	6.81181	4.97728e-07	4.17804e-05	6.33884	1.88339
SH2D3C=270487	-0.49	9.19125	-6.80129	5.10225e-07	4.26399e-05	6.31442	1.40444
CHEK2P1=4290468	0.533333	9.3125	6.79332	5.19896e-07	4.32568e-05	6.29593	1.44727
SLAMF1=5810136	-0.966667	10.7492	-6.78121	5.34973e-07	4.41885e-05	6.26777	1.95432
RFXAP=5050044	0.346667	8.98667	6.78057	5.35774e-07	4.41885e-05	6.2663	1.27162
FCMR=5270520	-1.57667	11.4992	-6.75838	5.64602e-07	4.63636e-05	6.21468	2.9828
RNH1=1690209	-0.513333	9.27917	-6.75453	5.69756e-07	4.65843e-05	6.20573	1.42734
COMMD4=2370093	-0.521667	10.5717	-6.74835	5.78138e-07	4.70659e-05	6.19134	1.43561
MICAL1=3800551	-0.608333	9.5	-6.73626	5.94907e-07	4.81308e-05	6.16318	1.5245
RFX5=2650370	-0.513333	10.98	-6.73526	5.96315e-07	4.81308e-05	6.16085	1.42734
TNFAIP3=3360681	-0.94	9.14375	-6.72512	6.10807e-07	4.90907e-05	6.1372	1.91853
SDHAF3=520575	0.495	9.52583	6.72072	6.17201e-07	4.93944e-05	6.12694	1.40932
FAM72B=1690437	0.458333	9.12125	6.71643	6.23492e-07	4.96873e-05	6.11695	1.37395
HADH=6290709	0.86	11.4854	6.71332	6.28107e-07	4.98448e-05	6.10969	1.81504
PIM1=3130301	-0.526667	10.7579	-6.70879	6.34885e-07	5.01719e-05	6.09911	1.4406
NSDHL=4260392	0.57	10.0463	6.69736	6.52307e-07	5.13202e-05	6.07245	1.48452
XPOT=4050735	0.591667	9.01292	6.69572	6.54851e-07	5.13202e-05	6.06861	1.50699
FAM72B=3440424	0.838333	10.0133	6.68857	6.66051e-07	5.19822e-05	6.05191	1.78798
URM1=60390	-0.561667	10.9688	-6.67549	6.87037e-07	5.33994e-05	6.02135	1.47597
IER3=1190367	-0.671667	8.90833	-6.66976	6.96447e-07	5.37696e-05	6.00795	1.59291
SUGP1=2490730	-0.426667	9.95	-6.66913	6.97493e-07	5.37696e-05	6.00647	1.34412
COG6=5420376	0.58	9.53542	6.66616	7.02425e-07	5.39297e-05	5.99953	1.49485
RPS2P55=630128	1.00167	13.7825	6.6546	7.21978e-07	5.52065e-05	5.97248	2.00231
ELMSAN1=6370201	-0.666667	9.67292	-6.63652	7.53661e-07	5.73968e-05	5.93017	1.5874
ABCF1=2190273	-0.538333	9.8425	-6.63187	7.62044e-07	5.78021e-05	5.91928	1.45229
RNF32=2490433	0.363333	8.6125	6.628	7.69094e-07	5.81035e-05	5.9102	1.28639
RPL7AP10=870019	0.82	12.81	6.62569	7.73334e-07	5.81911e-05	5.90479	1.76541
LOC643357=290326	0.66	12.6008	6.61732	7.88879e-07	5.90187e-05	5.88518	1.58008
LOC100133489=870367	0.448333	8.91625	6.61642	7.90583e-07	5.90187e-05	5.88306	1.36446
C4orf48=6280167	-0.573333	12.2021	-6.61443	7.94339e-07	5.90657e-05	5.87839	1.48796
RAB1A=7560719	0.41	9.58125	6.59866	8.24721e-07	6.10843e-05	5.84141	1.32869
SCAMP3=7200292	-0.463333	11.0517	-6.59409	8.33754e-07	6.15122e-05	5.83068	1.37872
CYP1B1=2120053	-0.833333	8.50875	-6.58686	8.4824e-07	6.23374e-05	5.81371	1.7818
PSAT1P3=7560364	1.075	9.96667	6.57449	8.73634e-07	6.32905e-05	5.78464	2.10672
RAB11FIP1=4050102	-0.578333	8.73792	-6.57433	8.73963e-07	6.32905e-05	5.78427	1.49312
RPL29P15=2320672	0.495	13.1129	6.5742	8.74238e-07	6.32905e-05	5.78396	1.40932
BRI3P1=540601	-0.658333	9.77583	-6.57402	8.74613e-07	6.32905e-05	5.78354	1.57826
TVP23C=5420356	0.536667	9.48792	6.56517	8.93269e-07	6.40948e-05	5.76275	1.45062
ISCU=780168	-0.475	12.0592	-6.5647	8.94279e-07	6.40948e-05	5.76163	1.38992
PTPRE=2340673	-0.425	8.6025	-6.56394	8.95909e-07	6.40948e-05	5.75984	1.34257
VTI1B=3890136	-0.398333	9.95	-6.56012	9.04108e-07	6.44373e-05	5.75087	1.31798
RRAGC=2810112	-0.495	9.69833	-6.55282	9.20004e-07	6.53237e-05	5.73369	1.40932
TP53INP1=6660630	0.725	12.9571	6.54813	9.30354e-07	6.58036e-05	5.72267	1.6529
CRADD=1990291	0.446667	9.52667	6.54662	9.33731e-07	6.58036e-05	5.7191	1.36289
GPR183=5670437	0.468333	9.66125	6.54359	9.40504e-07	6.59768e-05	5.71198	1.38351
PRPF3=2260615	-0.375	9.88125	-6.54195	9.44207e-07	6.59768e-05	5.70811	1.29684
RPLP0=1470349	0.903333	11.8858	6.54086	9.46668e-07	6.59768e-05	5.70555	1.87038
ACTN1=5080364	-0.413333	8.28167	-6.53748	9.54331e-07	6.62253e-05	5.6976	1.33176
SLC27A5=6250646	0.336667	8.66083	6.53621	9.57246e-07	6.62253e-05	5.6946	1.26284
MZT1=3170187	0.701667	10.5733	6.53211	9.66663e-07	6.66327e-05	5.68495	1.62638
PPP1R16B=5490333	-0.913333	11.1608	-6.51814	9.99493e-07	6.84475e-05	5.65205	1.88339
LOC645385=2490445	0.621667	13.5471	6.51783	1.00024e-06	6.84475e-05	5.65131	1.53865
TRAF1=4570768	-0.683333	8.61125	-6.50472	1.03211e-06	7.01549e-05	5.62041	1.60585
LAMP1=6270100	-0.691667	11.3375	-6.50451	1.03262e-06	7.01549e-05	5.61992	1.61515
SFMBT1=1780152	-0.356667	8.57208	-6.49556	1.05498e-06	7.14133e-05	5.59882	1.28046
ELOVL6=7380181	0.425	8.45625	6.49409	1.0587e-06	7.14133e-05	5.59534	1.34257
ATP6V0E1=4730343	-0.428333	12.8842	-6.48756	1.0754e-06	7.22815e-05	5.57993	1.34568
GTF2H5=6900215	0.4	10.9771	6.48368	1.08543e-06	7.2697e-05	5.57078	1.31951
BRI3BP=6840348	-0.476667	11.1992	-6.47403	1.11083e-06	7.40014e-05	5.54799	1.39152
DPP7=670608	-0.461667	8.9125	-6.47331	1.11274e-06	7.40014e-05	5.54629	1.37713
RPSAP39=2190546	0.64	14.4096	6.47092	1.11913e-06	7.41649e-05	5.54066	1.55833
DEF8=4210066	-0.636667	10.2446	-6.46128	1.1453e-06	7.56341e-05	5.51788	1.55473
CETN3=830136	0.651667	10.0162	6.45552	1.16124e-06	7.62585e-05	5.50426	1.57098
DENND4C=4590427	-0.37	8.30333	-6.45495	1.16283e-06	7.62585e-05	5.50291	1.29235
STAP1=3870458	0.955	10.0617	6.44712	1.1849e-06	7.73072e-05	5.48439	1.93858
RRP12=3460687	-0.683333	8.7675	-6.44637	1.18701e-06	7.73072e-05	5.48263	1.60585
CHD4=430224	-0.401667	10.6367	-6.43759	1.2123e-06	7.86831e-05	5.46186	1.32103
AFF1=6060142	0.42	9.28958	6.43346	1.22438e-06	7.89292e-05	5.4521	1.33793
LOC732432=6590010	0.395	8.74375	6.43344	1.22445e-06	7.89292e-05	5.45204	1.31494
PELP1=3310041	-0.488333	9.2125	-6.42843	1.23926e-06	7.96119e-05	5.44019	1.40282
MUL1=6400097	-0.471667	8.98458	-6.41453	1.28135e-06	8.17696e-05	5.40729	1.38671
TSHR=3520563	0.506667	8.49833	6.41448	1.28151e-06	8.17696e-05	5.40716	1.42076
AASDH=4150561	0.426667	9.32167	6.40941	1.29722e-06	8.24934e-05	5.39516	1.34412
SPTSSA=1410050	0.333333	8.94333	6.40764	1.30277e-06	8.25685e-05	5.39095	1.25992
MAP1S=150148	-0.345	8.64208	-6.40609	1.30762e-06	8.25985e-05	5.38729	1.27015
BCOR=510576	-0.385	10.1754	-6.40091	1.32403e-06	8.33565e-05	5.375	1.30586
SHMT2=10341	0.441667	13.1687	6.39552	1.34131e-06	8.41638e-05	5.36223	1.35817
GLS=5570427	-0.4	10.9946	-6.38399	1.37904e-06	8.62449e-05	5.33489	1.31951
TNFSF4=5690398	-0.726667	8.34083	-6.37912	1.39529e-06	8.69729e-05	5.32335	1.65481
SUMO2=2600066	0.525	12.2517	6.37625	1.40498e-06	8.7289e-05	5.31653	1.43893
PEG10=7570630	0.505	8.5975	6.37081	1.4235e-06	8.81494e-05	5.30363	1.41912
CUL4B=5860368	0.47	8.55167	6.36544	1.44203e-06	8.88741e-05	5.29088	1.38511
STAP1=380201	0.99	10.3608	6.3647	1.44461e-06	8.88741e-05	5.28912	1.98618
SOGA1=290132	-0.315	8.22875	-6.35843	1.4666e-06	8.99339e-05	5.27424	1.24401
TLR9=1820440	-0.313333	8.95708	-6.34531	1.51373e-06	9.2524e-05	5.24307	1.24258
CD74=1240070	-0.923333	13.3792	-6.33871	1.53803e-06	9.3592e-05	5.22738	1.89649
DHCR24=4480341	0.798333	9.23417	6.33643	1.54653e-06	9.3592e-05	5.22195	1.73909
ESD=7160678	0.47	9.45083	6.33545	1.55017e-06	9.3592e-05	5.21963	1.38511
PDCD10=20706	0.365	9.48125	6.33522	1.55103e-06	9.3592e-05	5.21909	1.28788
LDHAP5=4920601	0.423333	8.74917	6.3311	1.56653e-06	9.42265e-05	5.20929	1.34102
TMEM14A=3780619	0.593333	9.96792	6.32669	1.5833e-06	9.46907e-05	5.1988	1.50873
RSL1D1=5490008	-0.39	10.4617	-6.32643	1.58428e-06	9.46907e-05	5.19819	1.31039
EIF2AK3=840709	-0.558333	10.2238	-6.32454	1.59153e-06	9.48241e-05	5.19369	1.47257
HAUS1=2230681	0.486667	9.9275	6.32128	1.6041e-06	9.52724e-05	5.18594	1.4012
RPRD2=3420377	0.411667	9.76167	6.31601	1.62464e-06	9.619e-05	5.1734	1.33022
SLC25A25=10487	-0.348333	9.54708	-6.31313	1.63601e-06	9.65602e-05	5.16653	1.27309
TTC39B=2340477	0.485	8.62542	6.30447	1.67058e-06	9.82934e-05	5.14593	1.39959
CPT1A=5290358	-0.406667	8.49583	-6.28463	1.75265e-06	0.00010257	5.09867	1.32562
SLC43A3=2600431	-0.573333	8.75042	-6.28428	1.75412e-06	0.00010257	5.09784	1.48796
CRYZL1=6060646	0.451667	9.60625	6.27966	1.77387e-06	0.000103404	5.08682	1.36762
TCTEX1D2=7150433	0.601667	10.4838	6.27734	1.78385e-06	0.000103653	5.08129	1.51747
LOC642817=1230022	0.911667	12.2346	6.27612	1.78911e-06	0.000103653	5.07838	1.88122
IFI35=2510220	-0.398333	10.5796	-6.27413	1.79773e-06	0.000103834	5.07365	1.31798
JADE2=770411	-0.438333	8.38167	-6.27154	1.80904e-06	0.000104168	5.06747	1.35504
RPSAP19=6180095	0.993333	11.645	6.26863	1.82182e-06	0.000104279	5.06053	1.99078
LOC402677=2940307	0.446667	9.70042	6.26859	1.822e-06	0.000104279	5.06043	1.36289
SFMBT1=2650433	-0.4	8.78458	-6.2657	1.8348e-06	0.000104694	5.05354	1.31951
FOXN3=4230470	-0.508333	11.3967	-6.26407	1.84206e-06	0.000104792	5.04965	1.42241
DDX24=1010735	-0.59	10.5754	-6.26152	1.85348e-06	0.000105082	5.04356	1.50525
APPBP2=5270333	0.471667	9.64458	6.26045	1.85828e-06	0.000105082	5.04101	1.38671
HNRNPKP4=1770470	0.691667	10.5267	6.25785	1.87001e-06	0.000105429	5.03481	1.61515
PPIAP66=2510022	0.505	10.5029	6.25149	1.89904e-06	0.000106741	5.01963	1.41912
GPR137=5310088	-0.496667	10.1412	-6.25029	1.90457e-06	0.000106741	5.01677	1.41095
EIF4E3=3390221	0.508333	9.95625	6.24674	1.92102e-06	0.000107103	5.00829	1.42241
HENMT1=1710242	0.308333	9.59958	6.24645	1.92237e-06	0.000107103	5.0076	1.23828
L3MBTL2=5870646	-0.583333	9.55542	-6.24377	1.9349e-06	0.000107483	5.0012	1.49831
DUSP10=3780707	-0.45	8.42792	-6.23155	1.99305e-06	0.000110389	4.97202	1.36604
PANK4=7000553	-0.255	8.5475	-6.22871	2.00681e-06	0.000110694	4.96524	1.19334
RWDD2A=6420368	0.433333	10.435	6.228	2.01027e-06	0.000110694	4.96355	1.35035
NABP2=270196	-0.41	9.37083	-6.21354	2.08205e-06	0.000114313	4.92898	1.32869
GGA3=1570102	-0.331667	8.9925	-6.20988	2.10061e-06	0.000114998	4.92023	1.25847
LOC645737=4810408	0.483333	9.15542	6.20796	2.11043e-06	0.000115062	4.91564	1.39797
STAT1=1820750	-0.941667	10.2717	-6.20726	2.11397e-06	0.000115062	4.91399	1.92075
CD99L2=1780079	-0.4	9.35	-6.20479	2.12671e-06	0.000115286	4.90807	1.31951
ALDH6A1=5820373	0.53	9.39375	6.20208	2.14074e-06	0.000115286	4.90159	1.44393
ADH5P3=6940411	0.365	8.77667	6.20146	2.14395e-06	0.000115286	4.90011	1.28788
CCT7=7160719	0.42	10.2404	6.20143	2.14413e-06	0.000115286	4.90003	1.33793
SNRNP70=1430670	-0.483333	10.2713	-6.20057	2.1486e-06	0.000115286	4.89798	1.39797
ATP6V1B2=6650017	-0.496667	11.5325	-6.19868	2.1585e-06	0.000115489	4.89345	1.41095
SLC35B3=6220630	0.383333	9.85458	6.19308	2.18803e-06	0.000116738	4.88006	1.30435
B4GALT5=2060047	-0.936667	9.1675	-6.19189	2.19438e-06	0.000116747	4.87721	1.9141
TCAIM=3850661	0.473333	8.73125	6.18949	2.20721e-06	0.0001171	4.87146	1.38831
MRPL30=7210072	0.446667	9.90125	6.18705	2.22034e-06	0.00011724	4.86562	1.36289
G3BP2=4540647	0.448333	9.90208	6.18556	2.22835e-06	0.00011724	4.86207	1.36446
CDK4=7380110	-0.738333	11.3158	-6.18554	2.22847e-06	0.00011724	4.86202	1.66825
SMARCC1=620458	-0.541667	10.7637	-6.1844	2.23467e-06	0.00011724	4.85928	1.45565
POLDIP3=5700370	-0.4	10.03	-6.17817	2.26876e-06	0.000118698	4.84436	1.31951
CD300A=4780196	0.658333	8.54875	6.17636	2.27878e-06	0.000118893	4.84002	1.57826
JADE3=2630189	-0.706667	9.60042	-6.17133	2.30681e-06	0.000120024	4.82798	1.63203
RAD23A=3520095	-0.47	10.4592	-6.16769	2.32727e-06	0.000120756	4.81928	1.38511
LIPA=5360148	0.675	10.6371	6.16263	2.35612e-06	0.000121918	4.80714	1.5966
MRPS27=6110561	0.423333	10.275	6.15855	2.37958e-06	0.000122583	4.79737	1.34102
CDC25C=6110706	0.595	9.19958	6.15814	2.38194e-06	0.000122583	4.7964	1.51047
HNRNPA1P2=4280044	0.583333	13.0775	6.15316	2.41098e-06	0.000123625	4.78446	1.49831
TRMT1=7650278	-0.551667	9.37	-6.15218	2.41674e-06	0.000123625	4.78211	1.46578
PAXX=4180445	-0.403333	8.91792	-6.15131	2.42184e-06	0.000123625	4.78003	1.32256
BSDC1=3370450	-0.381667	10.2258	-6.14359	2.46782e-06	0.000125633	4.7615	1.30285
GALE=6980162	-0.348333	9.28292	-6.14245	2.47468e-06	0.000125643	4.75877	1.27309
DSE=7210170	0.708333	10.1404	6.13398	2.5262e-06	0.000127915	4.73847	1.63392
ZDHHC14=7610091	-0.628333	8.82125	-6.12814	2.56239e-06	0.000129401	4.72445	1.54578
LOC648210=6510246	0.791667	13.0992	6.12119	2.60613e-06	0.000131259	4.70778	1.73107
SCN3A=4260102	0.465	8.79083	6.11781	2.62767e-06	0.000131991	4.69967	1.38032
AP1G1=1820136	0.383333	8.98833	6.10514	2.71013e-06	0.000135772	4.66922	1.30435
SNAP23=4230717	0.523333	8.89917	6.10297	2.72449e-06	0.000136131	4.66402	1.43727
NR4A2=6400364	-0.72	8.42583	-6.09958	2.74712e-06	0.0001369	4.65587	1.64718
CHD8=1170564	-0.48	10.2054	-6.09822	2.75625e-06	0.000136993	4.6526	1.39474
RN7SK=2640719	-1.19833	10.6817	-6.09568	2.77336e-06	0.000137482	4.6465	2.29474
PITPNM1=6960215	-0.48	10.1137	-6.09066	2.80752e-06	0.000138811	4.63444	1.39474
MAP3K11=4890068	-0.333333	8.90167	-6.08593	2.84011e-06	0.000139908	4.62307	1.25992
NPRL2=5960722	0.525	11.5142	6.08529	2.84453e-06	0.000139908	4.62154	1.43893
RPL23P6=650246	0.445	9.44792	6.08369	2.85566e-06	0.000140091	4.61769	1.36131
PCM1=1440259	-0.48	10.385	-6.07915	2.88748e-06	0.000141141	4.60677	1.39474
KIF14=2810201	0.42	10.0504	6.07851	2.89201e-06	0.000141141	4.60523	1.33793
NUDCD3=4290273	-0.29	8.82917	-6.07131	2.94328e-06	0.000143273	4.58792	1.22264
ATN1=4390543	-0.361667	8.34958	-6.06994	2.95312e-06	0.000143382	4.58463	1.28491
PPP1R15A=1340600	-0.983333	10.64	-6.06673	2.97639e-06	0.000144141	4.5769	1.97703
RPL7AP70=5860136	0.586667	12.9733	6.06274	3.00549e-06	0.000145178	4.56731	1.50177
RPSAP46=2120164	0.781667	12.8329	6.06168	3.01333e-06	0.000145186	4.56474	1.71912
RFX7=2190131	0.566667	10.8	6.04948	3.10447e-06	0.000149196	4.53539	1.4811
HNRNPA1P2=1710192	0.905	11.8996	6.04698	3.12351e-06	0.00014973	4.52937	1.87254
MMGT1=6020445	-0.451667	11.1117	-6.04118	3.16813e-06	0.000151485	4.51539	1.36762
FBRS=380402	-0.586667	9.45917	-6.03651	3.20452e-06	0.000152838	4.50414	1.50177
PRRX2=4150204	-0.311667	7.94083	-6.03391	3.22496e-06	0.000153295	4.49788	1.24114
LOC642197=5130601	0.573333	10.5921	6.03322	3.23034e-06	0.000153295	4.49624	1.48796
HAUS1P2=5810519	0.38	10.0358	6.02822	3.27013e-06	0.000154795	4.48417	1.30134
RPL23AP75=2340195	0.365	8.99125	6.01706	3.36068e-06	0.000158672	4.45727	1.28788
ICOSLG=5690603	-0.311667	8.48417	-6.01606	3.36884e-06	0.000158672	4.45488	1.24114
RPL17=7040095	0.328333	14.6687	6.015	3.37759e-06	0.000158688	4.45232	1.25556
REL=2230592	-0.671667	8.665	-6.01322	3.39237e-06	0.000158987	4.44802	1.59291
OGT=1430176	0.513333	10.8446	6.00207	3.48626e-06	0.000162983	4.42113	1.42734
CDC42=1780564	0.496667	9.69958	5.99586	3.53965e-06	0.00016507	4.40616	1.41095
SLC43A3=4250670	-0.738333	9.18792	-5.99356	3.55968e-06	0.000165595	4.4006	1.66825
OXR1=730291	0.503333	11.0762	5.99147	3.57794e-06	0.000166036	4.39556	1.41748
MRPS27=5390681	0.378333	10.6546	5.97642	3.71237e-06	0.000171852	4.35923	1.29984
GPI=4220064	0.565	11.5246	5.97304	3.74328e-06	0.000172859	4.35106	1.47939
NUP188=7550348	-0.565	9.03333	-5.96705	3.79858e-06	0.000174958	4.33661	1.47939
ITPK1=6110731	-0.395	8.52917	-5.96612	3.80725e-06	0.000174958	4.33437	1.31494
LOC100134304=870209	0.531667	10.2225	5.95927	3.87176e-06	0.00017749	4.31782	1.4456
ADO=4480546	-0.491667	9.81542	-5.95434	3.91891e-06	0.000179217	4.30589	1.40607
ZBTB8A=4200402	-0.273333	8.03333	-5.93865	4.07274e-06	0.000185801	4.26797	1.2086
LOC729776=1260360	0.525	9.25833	5.9334	4.12562e-06	0.00018776	4.25526	1.43893
RPS2P29=6580605	0.623333	14.2779	5.93182	4.14165e-06	0.000188037	4.25144	1.54043
ANKRD33=4860707	-0.583333	9.13458	-5.92543	4.20714e-06	0.000190494	4.23599	1.49831
CCNC=2370204	0.603333	10.8408	5.92458	4.21594e-06	0.000190494	4.23393	1.51922
MAPK1IP1L=110328	0.381667	10.6783	5.9151	4.31532e-06	0.000194519	4.21098	1.30285
GPR183=4040037	0.581667	11.8421	5.9132	4.33554e-06	0.000194965	4.20638	1.49658
CHEK2=7380376	0.41	8.96875	5.91189	4.34949e-06	0.000195128	4.20321	1.32869
TPD52=2570161	0.401667	9.55833	5.90811	4.39007e-06	0.000196194	4.19406	1.32103
CLYBL=4610273	0.603333	9.08833	5.90774	4.39404e-06	0.000196194	4.19317	1.51922
AXIN1=3460754	-0.466667	8.88292	-5.90466	4.42747e-06	0.000197221	4.18571	1.38191
CCDC25=5130202	0.415	9.62292	5.90329	4.44236e-06	0.000197418	4.1824	1.3333
TTYH3=770754	-0.341667	8.46	-5.89945	4.48452e-06	0.000198394	4.1731	1.26722
ZNF280D=1990280	0.58	10.2387	5.89938	4.48532e-06	0.000198394	4.17292	1.49485
S100A14=1240093	0.451667	8.59792	5.89795	4.50115e-06	0.000198629	4.16945	1.36762
CSTF3=1570754	0.355	10.4671	5.89644	4.51785e-06	0.000198901	4.16581	1.27899
BBS7=2850092	0.446667	8.99917	5.88445	4.65308e-06	0.000204312	4.13676	1.36289
C1orf122=620433	-0.301667	8.9525	-5.88364	4.66238e-06	0.000204312	4.13479	1.23257
SF3B6=2000500	0.465	12.2921	5.88094	4.69346e-06	0.000205198	4.12825	1.38032
RAB30=2900669	-0.538333	9.62708	-5.87814	4.72585e-06	0.000206137	4.12147	1.45229
ALDH5A1=2640274	-0.711667	8.64125	-5.87574	4.75392e-06	0.000206883	4.11564	1.63769
GEMIN2=5360326	0.406667	9.72625	5.87237	4.79352e-06	0.000207066	4.10747	1.32562
RPS2P28=4150615	1.08833	13.3021	5.87233	4.79391e-06	0.000207066	4.10739	2.12628
ITGB5=2490411	-0.765	8.21292	-5.87216	4.79592e-06	0.000207066	4.10698	1.69937
PRDX3=5820020	0.403333	12.0583	5.87165	4.80196e-06	0.000207066	4.10574	1.32256
SCN3A=7560730	0.433333	8.64958	5.86973	4.82476e-06	0.00020727	4.10107	1.35035
CCDC97=6650201	-0.488333	9.82208	-5.8694	4.82866e-06	0.00020727	4.10028	1.40282
HMOX1=6660601	-0.76	9.23125	-5.86773	4.8486e-06	0.000207654	4.09622	1.69349
GPS2=4900170	-0.48	9.16833	-5.86348	4.8996e-06	0.000209364	4.08591	1.39474
CYP2R1=1410538	0.486667	9.7175	5.86172	4.92089e-06	0.000209799	4.08164	1.4012
TYMSOS=1450682	0.8	9.54042	5.85467	5.00697e-06	0.000212988	4.06457	1.7411
WIPF1=5700670	0.426667	11.0596	5.85323	5.02482e-06	0.000213267	4.06106	1.34412
RNA28SN5=6280504	-0.97	9.20417	-5.84464	5.13229e-06	0.00021734	4.04022	1.95884
SPEN=840402	-0.608333	10.4633	-5.83251	5.28809e-06	0.000223436	4.01077	1.5245
FCER1G=3850440	-0.351667	8.04625	-5.82797	5.34754e-06	0.000225444	3.99976	1.27603
RPL7AP36=3940040	0.276667	8.76292	5.82048	5.44726e-06	0.000228423	3.98156	1.21139
MORF4L2=6510435	0.58	11.0071	5.8202	5.45098e-06	0.000228423	3.98089	1.49485
C3orf38=5570577	-0.35	9.715	-5.81994	5.45448e-06	0.000228423	3.98026	1.27456
EIF2A=5820068	0.643333	11.4196	5.81695	5.49496e-06	0.000229548	3.97298	1.56193
BRPF1=3130138	-0.401667	8.93	-5.81616	5.50565e-06	0.000229548	3.97106	1.32103
STX5=5090068	-0.515	11.4058	-5.81381	5.53768e-06	0.000230375	3.96535	1.42899
SCPEP1=2690598	-0.675	10.7112	-5.80678	5.63449e-06	0.000233887	3.94828	1.5966
FAM89B=2000224	-0.401667	9.70083	-5.80539	5.65393e-06	0.000234179	3.94489	1.32103
PRRC1=7040397	0.441667	10.8354	5.80346	5.68094e-06	0.000234783	3.9402	1.35817
SDF4=1980360	-0.571667	10.6246	-5.80037	5.7244e-06	0.000236063	3.9327	1.48624
CLTA=6380128	-0.338333	10.1946	-5.79834	5.7531e-06	0.000236729	3.92777	1.2643
RHOBTB2=1090487	-0.331667	8.24708	-5.79669	5.77665e-06	0.000237182	3.92375	1.25847
SUCLG2=4060692	0.78	10.2479	5.79459	5.80663e-06	0.000237706	3.91865	1.71713
ACTG1=6510072	0.765	12.2767	5.79404	5.81459e-06	0.000237706	3.9173	1.69937
UQCRBP1=5890176	0.5	13.1696	5.79198	5.84418e-06	0.0002384	3.9123	1.41421
DNAJB6=5860315	-0.52	10.235	-5.78781	5.90475e-06	0.000240149	3.90215	1.43396
LOC100132528=4760754	0.656667	12.6546	5.78727	5.91249e-06	0.000240149	3.90086	1.57644
RPS2P55=4590576	0.541667	14.2667	5.78598	5.9315e-06	0.000240404	3.8977	1.45565
HNRNPA1P33=5390500	0.805	12.2604	5.78306	5.97441e-06	0.000241625	3.8906	1.74715
RELB=730440	-0.35	8.41375	-5.78041	6.01366e-06	0.000242126	3.88415	1.27456
PGAM1=2680706	0.71	10.295	5.77996	6.02031e-06	0.000242126	3.88306	1.6358
UQCRH=2710240	0.398333	13.8004	5.77962	6.02527e-06	0.000242126	3.88225	1.31798
DYRK2=6330553	0.536667	9.2725	5.77667	6.06941e-06	0.000243382	3.87507	1.45062
LARGE1=4570242	-0.338333	8.3475	-5.76782	6.20354e-06	0.000248234	3.85354	1.2643
SIRPA=1940129	-0.795	9.06833	-5.76631	6.22681e-06	0.000248638	3.84986	1.73508
POLD1=290731	-0.48	9.0575	-5.7639	6.26393e-06	0.000249593	3.844	1.39474
APEX1=6510053	-0.551667	11.3029	-5.76211	6.29177e-06	0.000250174	3.83964	1.46578
TRIQK=3780021	0.355	8.42792	5.75991	6.32604e-06	0.000251008	3.83429	1.27899
DGUOK=4120609	0.375	11.9796	5.75709	6.3704e-06	0.000252238	3.82741	1.29684
HTT=3990612	-0.296667	8.22458	-5.75281	6.43815e-06	0.000254067	3.81699	1.2283
NCF4=1940041	0.591667	10.0587	5.75194	6.45193e-06	0.000254067	3.81489	1.50699
RAB11FIP1=6130156	-0.866667	10.7042	-5.75163	6.45694e-06	0.000254067	3.81412	1.82344
SLC18B1=160333	0.491667	8.67958	5.74526	6.55952e-06	0.000257567	3.7986	1.40607
CBR4=5810750	0.401667	9.17833	5.73708	6.69354e-06	0.000261759	3.77869	1.32103
LRRC40=5220072	0.323333	8.64125	5.73705	6.69401e-06	0.000261759	3.77862	1.25122
RPS2=5220037	0.57	14.3042	5.73515	6.72553e-06	0.000262391	3.774	1.48452
SYNE2=160121	-0.726667	9.45458	-5.73415	6.74225e-06	0.000262391	3.77155	1.65481
SLC52A2=2140528	-0.723333	9.88417	-5.73358	6.75185e-06	0.000262391	3.77015	1.65099
SCAF4=990056	-0.488333	9.31458	-5.73227	6.77371e-06	0.0002627	3.76697	1.40282
ATP6V0D1=6330377	-0.526667	10.0133	-5.7308	6.79835e-06	0.000263116	3.76339	1.4406
LOC652595=730689	0.421667	10.5125	5.72604	6.87896e-06	0.000265691	3.75179	1.33947
CHEK2=5260685	0.391667	9.09292	5.72348	6.92269e-06	0.000266835	3.74555	1.31191
CDK1=2760603	0.515	9.96125	5.71543	7.06207e-06	0.000271293	3.72592	1.42899
AP3S1=7200402	1.10167	10.5775	5.71376	7.09127e-06	0.000271293	3.72186	2.14602
GNPTAB=2490670	-0.5	10.2937	-5.71371	7.09215e-06	0.000271293	3.72174	1.41421
DENND6B=6520241	0.848333	11.3258	5.71332	7.09901e-06	0.000271293	3.72079	1.80042
TSR3=2370414	-0.34	8.93708	-5.71269	7.11019e-06	0.000271293	3.71924	1.26576
HS.570751=1570296	0.328333	8.22458	5.70602	7.22848e-06	0.000275251	3.70299	1.25556
DBNDD2=6420168	-0.573333	9.84042	-5.70346	7.27452e-06	0.000276446	3.69674	1.48796
ZBED1=4180468	-0.393333	10.0233	-5.69828	7.36854e-06	0.000279457	3.6841	1.31342
ELK1=510162	-0.425	9.86042	-5.69603	7.40962e-06	0.000280452	3.67863	1.34257
KDM2A=2510750	-0.428333	9.8225	-5.69312	7.46332e-06	0.00028192	3.67152	1.34568
FOSB=7160239	-0.371667	8.33125	-5.6903	7.51555e-06	0.000283326	3.66465	1.29385
NUDCD2=610376	0.416667	10.4883	5.6804	7.70232e-06	0.000289788	3.64049	1.33484
BRD7=430040	-0.44	9.45083	-5.67907	7.72779e-06	0.000290168	3.63724	1.3566
NEMP1=4610066	-0.316667	10.5775	-5.67803	7.74782e-06	0.000290343	3.63469	1.24545
ATP5ME=4560246	0.48	9.9975	5.677	7.76762e-06	0.000290509	3.63218	1.39474
RAB5B=2850626	0.425	10.9004	5.67304	7.84418e-06	0.000292792	3.62252	1.34257
LONRF1=5050768	0.403333	9.17917	5.66839	7.93529e-06	0.000295027	3.61116	1.32256
SOCS2=6770673	0.898333	10.1675	5.66775	7.94784e-06	0.000295027	3.6096	1.86391
RPS2P5=7150296	0.8	12.1171	5.66759	7.95091e-06	0.000295027	3.60922	1.7411
BIRC3=3060255	-0.9	11.7888	-5.66632	7.97612e-06	0.000295382	3.6061	1.86607
DDX19A=7330519	-0.338333	8.81292	-5.66459	8.01033e-06	0.000296069	3.60189	1.2643
RPL17=2000593	1.04167	11.9025	5.66353	8.03149e-06	0.000296271	3.59929	2.0586
GBA=580048	-0.375	8.76958	-5.65848	8.13272e-06	0.000299097	3.58696	1.29684
GPR183=4490520	0.44	12.4138	5.65813	8.13978e-06	0.000299097	3.58611	1.3566
ZUP1=5290717	0.361667	9.94042	5.65007	8.30419e-06	0.000304546	3.56643	1.28491
VAC14=4920382	-0.353333	8.50125	-5.64422	8.42569e-06	0.000308403	3.55213	1.27751
ABCB1=1230048	-0.718333	8.62917	-5.64164	8.47979e-06	0.000308837	3.54583	1.64528
IFT74=3170722	0.413333	9.4825	5.64132	8.48663e-06	0.000308837	3.54504	1.33176
BCKDHB=2940292	0.245	8.47958	5.64076	8.4984e-06	0.000308837	3.54367	1.18509
PECR=6200255	0.51	10.1562	5.64054	8.50296e-06	0.000308837	3.54314	1.42405
DGUOK=430242	0.551667	11.9512	5.63776	8.56185e-06	0.000310379	3.53635	1.46578
CASC4=3400138	0.425	9.32958	5.63687	8.58074e-06	0.000310468	3.53418	1.34257
ELAC2=60202	-0.348333	8.88375	-5.63449	8.63177e-06	0.000311718	3.52835	1.27309
ZFAND6=5860730	0.841667	10.7183	5.63292	8.66531e-06	0.000312331	3.52453	1.79212
CXCL8=1570553	-1.29833	8.60042	-5.62863	8.75817e-06	0.000315077	3.51404	2.45945
RPS12P22=3460553	0.46	13.7042	5.627	8.79381e-06	0.000315758	3.51004	1.37554
LOC642197=2000138	0.566667	10.5846	5.62341	8.87255e-06	0.000317584	3.50127	1.4811
MRPL45P2=1710280	0.575	9.81333	5.62315	8.8783e-06	0.000317584	3.50063	1.48968
LOC651436=2120040	0.465	14.5337	5.62179	8.90825e-06	0.000318053	3.49731	1.38032
BCL7A=990041	-0.373333	8.26708	-5.61904	8.96949e-06	0.000319635	3.49057	1.29534
FAM193A=610091	-0.34	8.97667	-5.60688	9.24452e-06	0.000328501	3.46085	1.26576
NME8=6480403	0.496667	8.2525	5.60651	9.25305e-06	0.000328501	3.45994	1.41095
NCK1=3800544	0.405	10.3067	5.60026	9.39786e-06	0.000333016	3.44466	1.32409
CDKN2C=4920593	0.445	8.57917	5.59647	9.48681e-06	0.000335538	3.43538	1.36131
HS.130036=1240333	0.52	9.51833	5.59003	9.64008e-06	0.000340322	3.41961	1.43396
CD86=4570368	0.625	9.71542	5.58506	9.76007e-06	0.000343915	3.40744	1.54221
RANBP10=2480468	-0.38	8.68292	-5.5828	9.81493e-06	0.000344601	3.40192	1.30134
SREBF1=3390343	0.875	9.31542	5.58243	9.82402e-06	0.000344601	3.40101	1.83401
RPL10A=4040100	0.341667	13.9358	5.5819	9.83707e-06	0.000344601	3.3997	1.26722
ISCU=6620397	-0.481667	10.2575	-5.58127	9.85251e-06	0.000344601	3.39816	1.39636
PTPRE=2490240	-0.433333	8.77333	-5.57961	9.89324e-06	0.000345386	3.3941	1.35035
WDR66=4260286	-0.305	8.15542	-5.57882	9.91267e-06	0.000345425	3.39217	1.23542
DPYSL2=3290685	-0.5	11.6217	-5.57325	1.0051e-05	0.000349601	3.37853	1.41421
VDAC3P1=2190474	0.48	10.5071	5.57129	1.01002e-05	0.000350665	3.37373	1.39474
RPS3AP47=4040743	0.368333	9.06542	5.57031	1.01247e-05	0.000350873	3.37134	1.29086
ABHD10=1300328	0.401667	9.23708	5.56921	1.01526e-05	0.000351196	3.36863	1.32103
CTBS=60504	0.496667	9.48417	5.56828	1.01762e-05	0.000351367	3.36635	1.41095
NADSYN1=3370575	-0.293333	9.57667	-5.56586	1.02376e-05	0.000352844	3.36043	1.22547
COLGALT1=7380279	-0.485	9.10625	-5.56436	1.02759e-05	0.000353516	3.35676	1.39959
GSTZ1=3450273	0.481667	9.12	5.56319	1.03058e-05	0.000353902	3.3539	1.39636
MZB1=940673	0.69	11.8133	5.56167	1.0345e-05	0.000354603	3.35016	1.61328
OSTF1=6380463	0.47	12.0079	5.55972	1.03951e-05	0.000355442	3.3454	1.38511
TUBGCP6=2970402	-0.298333	9.34042	-5.55926	1.04071e-05	0.000355442	3.34427	1.22972
MTIF3=6560181	0.538333	10.8779	5.55669	1.04739e-05	0.000356888	3.33797	1.45229
TPK1=1050079	0.356667	9.48042	5.55618	1.04873e-05	0.000356888	3.33672	1.28046
KLHL6=2470338	-0.593333	10.0038	-5.553	1.05707e-05	0.00035908	3.32893	1.50873
ARL8B=130685	-0.496667	10.5533	-5.54348	1.08241e-05	0.000366608	3.30561	1.41095
PRIM1=6200390	0.421667	10.3175	5.54322	1.08311e-05	0.000366608	3.30498	1.33947
GEMIN2=7040609	0.38	9.29708	5.54142	1.08799e-05	0.0003676	3.30056	1.30134
PTDSS2=6590324	-0.353333	8.81792	-5.53724	1.09939e-05	0.000370789	3.2903	1.27751
RPL21P45=2100056	0.333333	9.05333	5.53425	1.1076e-05	0.000372287	3.28298	1.25992
MRPL17=150743	0.428333	9.15708	5.53419	1.10778e-05	0.000372287	3.28282	1.34568
ARHGAP17=3170520	-0.39	8.27917	-5.53321	1.11048e-05	0.000372532	3.28043	1.31039
ABCB4=1070594	-0.443333	8.41375	-5.53094	1.11677e-05	0.00037398	3.27486	1.35974
ADSS=6020333	0.33	9.36167	5.52453	1.13476e-05	0.000379332	3.25914	1.25701
AAR2=5130129	-0.368333	9.6725	-5.52181	1.14247e-05	0.000381233	3.25248	1.29086
URGCP=3610647	-0.273333	8.64917	-5.51868	1.15142e-05	0.000383142	3.2448	1.2086
BATF=6220195	-0.553333	9.82708	-5.51839	1.15225e-05	0.000383142	3.2441	1.46747
MUS81=2850497	-0.406667	9.72125	-5.51252	1.16923e-05	0.000388107	3.2297	1.32562
ZNF271P=3180189	-0.285	8.985	-5.50419	1.19379e-05	0.000394029	3.20925	1.21841
HMGN5=3400315	0.685	9.25417	5.50406	1.19418e-05	0.000394029	3.20893	1.6077
UNC45A=6380241	-0.356667	9.51833	-5.50367	1.19534e-05	0.000394029	3.20797	1.28046
UQCRHP2=4810725	0.53	12.6442	5.50364	1.19542e-05	0.000394029	3.20791	1.44393
LOC643389=160440	0.291667	8.40417	5.50247	1.19893e-05	0.000394498	3.20502	1.22405
HS.555181=4280040	-0.685	9.23667	-5.49052	1.23518e-05	0.00040572	3.17572	1.6077
NBL1=5090156	-0.443333	8.22	-5.48194	1.26192e-05	0.000413783	3.15465	1.35974
RPSAP18=4250446	0.743333	12.6508	5.47878	1.27191e-05	0.000416336	3.14689	1.67404
PTPN6=6400465	-0.99	10.4483	-5.47596	1.2809e-05	0.000418553	3.13996	1.98618
RSL24D1=3420451	0.528333	13.2908	5.47493	1.28421e-05	0.000418793	3.13743	1.44226
IL27RA=4250735	-0.53	8.92625	-5.47435	1.28607e-05	0.000418793	3.136	1.44393
THOP1=770672	-0.351667	9.44667	-5.46671	1.31083e-05	0.000426122	3.11724	1.27603
MZT1=60369	0.526667	9.265	5.4608	1.33031e-05	0.0004317	3.10273	1.4406
NCOR2=4180204	-0.331667	9.56417	-5.46012	1.33256e-05	0.0004317	3.10107	1.25847
RPL13AP6=1440398	0.558333	12.6825	5.45021	1.36598e-05	0.000441768	3.07671	1.47257
NIN=2190196	-0.318333	8.58625	-5.44776	1.37436e-05	0.000443717	3.07069	1.24689
TSEN54=4890092	-0.37	8.41417	-5.447	1.37698e-05	0.000443805	3.06882	1.29235
TRIM5=5910064	0.313333	8.52625	5.44343	1.38931e-05	0.000447018	3.06005	1.24258
OIP5-AS1=3400086	0.678333	10.5767	5.44214	1.39378e-05	0.000447693	3.05689	1.60029
RNH1=20427	-0.388333	9.13625	-5.4397	1.4023e-05	0.000449664	3.0509	1.30888
NCOA5=2690292	-0.398333	8.79292	-5.43813	1.40784e-05	0.000450675	3.04702	1.31798
EHBP1L1=6400224	-0.445	9.84833	-5.43688	1.41224e-05	0.000451319	3.04395	1.36131
NXF1=4850497	-0.396667	9.87667	-5.43061	1.43453e-05	0.000457669	3.02855	1.31646
DIRC2=2370128	-0.288333	8.44333	-5.42609	1.45082e-05	0.000461584	3.01744	1.22123
KEAP1=3420497	-0.365	9.19958	-5.42585	1.45169e-05	0.000461584	3.01685	1.28788
CTBS=2850184	0.743333	10.8262	5.41314	1.49857e-05	0.000475289	2.98559	1.67404
NAGPA=6400630	-0.373333	8.7225	-5.41224	1.50195e-05	0.000475289	2.98338	1.29534
HPS1=2570131	-0.451667	8.68542	-5.41214	1.50234e-05	0.000475289	2.98312	1.36762
ATP1A1=3370164	-0.465	9.52708	-5.41097	1.50675e-05	0.000475885	2.98024	1.38032
POLR3GL=5490703	0.475	11.6167	5.40904	1.51401e-05	0.000476892	2.97552	1.38992
BCKDHA=2810296	0.555	10.23	5.40879	1.51499e-05	0.000476892	2.97488	1.46917
ZDHHC17=5890047	0.295	9.2925	5.4054	1.52787e-05	0.000480148	2.96655	1.22688
TMEM150A=4780647	-0.465	8.60625	-5.40415	1.53266e-05	0.000480853	2.96348	1.38032
ERO1A=4780671	0.618333	10.1367	5.40294	1.53732e-05	0.000481514	2.96049	1.5351
CLCN7=2060088	-0.89	11.5029	-5.40218	1.54023e-05	0.000481627	2.95863	1.85318
RPS6P1=6110129	0.503333	14.2008	5.40112	1.5443e-05	0.000482102	2.95604	1.41748
TPI1=1940360	0.698333	12.4825	5.39833	1.55512e-05	0.00048468	2.94917	1.62263
SKP2=4730674	0.52	8.97375	5.39729	1.55918e-05	0.000485145	2.9466	1.43396
RPRD1A=270524	0.486667	10.3925	5.39487	1.56864e-05	0.000487285	2.94066	1.4012
SUSD1=7560180	-0.348333	8.40792	-5.39261	1.57754e-05	0.000489246	2.93509	1.27309
UBE2A=6960440	-0.353333	10.8667	-5.39153	1.58181e-05	0.000489764	2.93244	1.27751
TUBA3D=3930132	-0.441667	9.17667	-5.38791	1.59622e-05	0.000493417	2.92352	1.35817
DPP3=430408	-0.373333	8.85042	-5.38214	1.61944e-05	0.000499776	2.90932	1.29534
C11orf95=4890278	-0.355	8.55333	-5.38088	1.62456e-05	0.000500541	2.90621	1.27899
PCYT2=4070379	0.443333	9.10125	5.37857	1.63398e-05	0.000502622	2.90053	1.35974
NXF1=5490356	-0.456667	9.46958	-5.37368	1.65408e-05	0.000507977	2.88851	1.37237
RNASEK=5670661	-0.42	11.1496	-5.37224	1.66008e-05	0.000508992	2.88495	1.33793
CD74=7040008	-0.828333	12.5467	-5.3696	1.67107e-05	0.000511532	2.87846	1.77563
NOL8=4120722	-0.31	10.4704	-5.3678	1.67863e-05	0.000512731	2.87402	1.23971
TMEM251=1820092	-0.366667	9.02167	-5.36737	1.68042e-05	0.000512731	2.87297	1.28937
LOC651621=630095	0.32	8.41125	5.36571	1.68743e-05	0.000513928	2.86888	1.24833
RPSAP12=620609	0.711667	13.7379	5.36515	1.68978e-05	0.000513928	2.86751	1.63769
WDR33=1030201	0.275	8.77125	5.36092	1.70778e-05	0.000518567	2.85709	1.20999
RPL17P33=3990162	0.633333	10.065	5.35758	1.72216e-05	0.000522094	2.84885	1.55114
STX3=2350703	-0.495	8.85417	-5.3566	1.72639e-05	0.000522536	2.84644	1.40932
NAT1=1340056	0.258333	8.24875	5.35206	1.74613e-05	0.000527666	2.83526	1.1961
TKT=6860202	0.653333	11.7967	5.35064	1.75233e-05	0.00052845	2.83178	1.5728
PTTG1=10414	0.748333	11.7525	5.35019	1.75432e-05	0.00052845	2.83066	1.67985
TCEAL8=160474	0.665	10.6962	5.34758	1.76584e-05	0.000531073	2.82423	1.58557
CAVIN3=7550307	-0.518333	8.35208	-5.34627	1.77164e-05	0.000531671	2.821	1.4323
HNRNPA1=10209	0.551667	9.1625	5.34562	1.77452e-05	0.000531671	2.81941	1.46578
TTPAL=2370504	-0.395	8.82625	-5.34523	1.77627e-05	0.000531671	2.81843	1.31494
RPL29P12=4250392	0.298333	13.7633	5.3425	1.78847e-05	0.000534475	2.81171	1.22972
BBS10=3800243	0.246667	8.22208	5.33963	1.80138e-05	0.000537482	2.80464	1.18646
SLA=1400373	0.631667	8.9125	5.33432	1.82549e-05	0.000543817	2.79157	1.54935
PRPF31=1190707	-0.623333	10.1825	-5.333	1.83153e-05	0.000544756	2.78832	1.54043
RPS7P11=3710603	0.541667	13.6137	5.33193	1.83648e-05	0.000545372	2.78566	1.45565
BAP1=4010528	-0.348333	9.085	-5.32972	1.84667e-05	0.000546909	2.78022	1.27309
NEMP1=870767	-0.313333	10.0196	-5.32955	1.84745e-05	0.000546909	2.77981	1.24258
TUBG1=5860411	-0.601667	9.69583	-5.32365	1.87497e-05	0.000553235	2.76528	1.51747
NDUFAF7=730136	0.361667	8.90542	5.32338	1.87628e-05	0.000553235	2.76459	1.28491
ST8SIA4=4230017	0.52	9.52875	5.32309	1.87761e-05	0.000553235	2.76389	1.43396
DBI=1010195	0.448333	13.2204	5.32098	1.88758e-05	0.000555306	2.75869	1.36446
ARL5A=70364	0.411667	9.07625	5.31719	1.90558e-05	0.000559725	2.74936	1.33022
ADAT3=2230253	-0.26	8.21	-5.31658	1.90853e-05	0.000559725	2.74784	1.19748
CPNE3=7570215	0.415	11.3704	5.30869	1.94667e-05	0.000570027	2.72839	1.3333
CFAP36=990114	0.488333	9.32667	5.30418	1.9688e-05	0.000575614	2.71728	1.40282
CTSS=6330484	-0.425	8.75667	-5.30135	1.98282e-05	0.000578818	2.7103	1.34257
CRLF3=670026	0.418333	10.7092	5.29954	1.99188e-05	0.000580564	2.70582	1.33638
HS1BP3=870653	-0.278333	8.57375	-5.29035	2.03833e-05	0.000592893	2.68316	1.21279
PRAG1=2640441	-1.15	9.62625	-5.2898	2.04112e-05	0.000592893	2.68182	2.21914
RPS2P40=2490450	0.976667	10.8683	5.28932	2.04359e-05	0.000592893	2.68063	1.96791
DIS3L=4280300	0.318333	10.3446	5.28572	2.06214e-05	0.000597357	2.67175	1.24689
IGFLR1=5670139	-0.803333	10.185	-5.28497	2.066e-05	0.000597558	2.66991	1.74513
CENPH=7380711	0.485	9.335	5.28223	2.08029e-05	0.000600414	2.66314	1.39959
LMAN1=830564	0.436667	9.72333	5.28186	2.08223e-05	0.000600414	2.66222	1.35347
LOC728188=1980241	0.595	9.86958	5.27957	2.09421e-05	0.000602947	2.65658	1.51047
TPI1P1=7400193	0.545	11.835	5.27341	2.12684e-05	0.00061141	2.64139	1.45902
TP53BP2=150095	-0.365	9.01417	-5.26979	2.14624e-05	0.00061605	2.63246	1.28788
IRAK1=4040564	-0.781667	11.2546	-5.26832	2.1542e-05	0.000616542	2.62883	1.71912
TMEM42=1410736	0.311667	9.12625	5.26827	2.15448e-05	0.000616542	2.6287	1.24114
HNRNPA1P39=6520035	0.7	12.4167	5.26414	2.17691e-05	0.000622017	2.61852	1.6245
FBXO4=4230070	0.333333	8.92208	5.2619	2.18923e-05	0.000624593	2.61297	1.25992
BRWD1=5080066	0.453333	9.53958	5.25847	2.20813e-05	0.000629035	2.60453	1.3692
NFKBIB=2360537	-0.488333	8.74	-5.25528	2.22593e-05	0.000633149	2.59664	1.40282
VPS8=2140538	-0.393333	9.09667	-5.25373	2.2346e-05	0.000634661	2.59282	1.31342
FOS=4280017	-0.705	8.265	-5.24996	2.25584e-05	0.000639731	2.58352	1.63014
KIF13B=5290209	-0.518333	9.54917	-5.24697	2.27288e-05	0.000643596	2.57613	1.4323
ASNS=1510296	0.965	12.7071	5.23939	2.31657e-05	0.000654987	2.55742	1.95206
SUPT5H=6760576	-0.493333	9.935	-5.2383	2.32291e-05	0.000655797	2.55473	1.40769
CD58=5900594	-0.585	11.1354	-5.23708	2.33007e-05	0.000656662	2.55171	1.50004
MAT2B=6250373	0.415	8.6625	5.23659	2.33293e-05	0.000656662	2.55051	1.3333
RPL17P43=6180739	0.256667	8.3775	5.23517	2.34126e-05	0.000657228	2.547	1.19472
ELMO2=4670603	-0.363333	9.37333	-5.23506	2.3419e-05	0.000657228	2.54674	1.28639
TMEM251=4210553	-0.4	9.31208	-5.23431	2.34631e-05	0.00065749	2.54489	1.31951
WDR6=70707	-0.425	11.2367	-5.23347	2.35129e-05	0.000657907	2.54281	1.34257
APOBEC3F=5340403	0.703333	8.91333	5.23275	2.35553e-05	0.000658119	2.54103	1.62826
GLMP=2640086	-0.615	10.9671	-5.23017	2.37085e-05	0.000661421	2.53467	1.53156
RPS2P29=4590670	0.566667	13.935	5.22845	2.38115e-05	0.000663315	2.53041	1.4811
IPO4=4830500	-0.418333	8.52667	-5.22768	2.38573e-05	0.000663613	2.52852	1.33638
BCKDHB=2140138	0.32	8.9125	5.22695	2.39013e-05	0.000663859	2.52671	1.24833
GLB1=4560064	-0.525	10.5488	-5.2253	2.40007e-05	0.000665388	2.52263	1.43893
SON=3520041	-0.341667	9.15667	-5.22486	2.40268e-05	0.000665388	2.52156	1.26722
RPL26P36=6220048	0.373333	9.25167	5.22112	2.42543e-05	0.000668661	2.5123	1.29534
TRPV2=4390301	-0.29	9.7175	-5.22105	2.42585e-05	0.000668661	2.51213	1.22264
TPP1=670113	-0.89	10.7737	-5.22089	2.42681e-05	0.000668661	2.51174	1.85318
ADCY3=3800050	-0.488333	10.7163	-5.22038	2.42994e-05	0.000668661	2.51048	1.40282
LIX1L=3940097	0.373333	9.77083	5.21969	2.43414e-05	0.000668661	2.50878	1.29534
PAPSS1=1820528	0.521667	10.3896	5.21943	2.43574e-05	0.000668661	2.50813	1.43561
RFESD=540703	0.301667	8.60958	5.2184	2.44203e-05	0.000669413	2.5056	1.23257
CHMP1A=5900332	-0.488333	9.41042	-5.2176	2.44697e-05	0.000669796	2.50362	1.40282
PAOX=4850538	0.571667	10.7725	5.21248	2.47865e-05	0.000677486	2.49098	1.48624
KIFC2=4210561	-0.45	8.81208	-5.20709	2.5125e-05	0.000685472	2.47765	1.36604
SNRNP27=1580768	0.483333	10.7342	5.20667	2.51513e-05	0.000685472	2.47663	1.39797
SDHAF4=2570068	0.42	8.75208	5.20297	2.53861e-05	0.000690028	2.4675	1.33793
HLTF=4480520	0.375	9.84208	5.20273	2.54016e-05	0.000690028	2.4669	1.29684
NFKBID=3120500	-0.356667	8.38417	-5.20232	2.54281e-05	0.000690028	2.46588	1.28046
CASP4=3850021	0.461667	11.6888	5.20024	2.55616e-05	0.000692657	2.46073	1.37713
LAMP2=6480142	-0.535	10.2971	-5.19773	2.5723e-05	0.000696031	2.45455	1.44894
MRPL38=4220327	-0.516667	9.97125	-5.19418	2.59538e-05	0.00070042	2.44577	1.43065
TBL1XR1=540082	0.468333	8.99958	5.1941	2.59593e-05	0.00070042	2.44556	1.38351
MMGT1=240577	-0.348333	10.3562	-5.19148	2.61306e-05	0.000704034	2.4391	1.27309
LOC642031=6770091	-0.568333	8.90958	-5.19069	2.61825e-05	0.000704428	2.43716	1.48281
RGS16=1030102	-0.47	8.47292	-5.18368	2.66483e-05	0.000715942	2.41983	1.38511
PPAN=1230673	-0.31	8.3725	-5.18294	2.66982e-05	0.000716028	2.418	1.23971
RPL17P33=4040131	0.555	9.76542	5.18251	2.67274e-05	0.000716028	2.41692	1.46917
FBXO32=1990079	-0.466667	8.84542	-5.18081	2.68415e-05	0.000718066	2.41274	1.38191
RPRD1A=2600706	0.301667	9.01083	5.18007	2.68919e-05	0.000718398	2.4109	1.23257
ECPAS=110678	-0.398333	10.365	-5.17841	2.70044e-05	0.000720384	2.4068	1.31798
PLIN2=460204	-0.448333	9.9575	-5.1753	2.72165e-05	0.000723795	2.39911	1.36446
SLC25A1=6900440	0.395	8.85458	5.17487	2.72456e-05	0.000723795	2.39806	1.31494
ISY1=4670435	0.323333	9.39292	5.17485	2.72472e-05	0.000723795	2.398	1.25122
BTBD6=6900307	-0.508333	9.645	-5.17174	2.74612e-05	0.000728455	2.39032	1.42241
TP53INP1=5420538	0.663333	12.5883	5.17117	2.75009e-05	0.000728486	2.3889	1.58374
LINC00467=6510360	0.598333	9.41417	5.16891	2.76574e-05	0.000731604	2.38333	1.51397
SFR1=5570300	0.488333	9.07625	5.16738	2.77641e-05	0.000732443	2.37955	1.40282
HAGHL=6900431	-0.32	8.46875	-5.16705	2.77875e-05	0.000732443	2.37872	1.24833
RPL34=2490379	0.588333	10.5375	5.16679	2.78055e-05	0.000732443	2.37808	1.50351
TMEM14DP=7160088	0.5	10.9779	5.16448	2.7968e-05	0.000735698	2.37236	1.41421
PPIAL4A=4480707	0.543333	12.3392	5.16338	2.80451e-05	0.000736701	2.36965	1.45734
RTP4=1450427	0.326667	8.61333	5.16221	2.81282e-05	0.000737858	2.36675	1.25411
RPS2P51=4890433	0.758333	13.4933	5.15894	2.83609e-05	0.000742928	2.35866	1.69154
CLPTM1=770168	-0.443333	9.29292	-5.15754	2.84606e-05	0.000744509	2.35521	1.35974
PMPCB=4220707	0.528333	12.1033	5.1521	2.88532e-05	0.000753735	2.34176	1.44226
EXOC7=1470259	-0.353333	10.0612	-5.14872	2.90995e-05	0.000759118	2.33341	1.27751
SC5D=6220397	0.483333	8.97375	5.14573	2.93199e-05	0.000763815	2.326	1.39797
RSBN1L=2060300	0.318333	9.80958	5.14014	2.97354e-05	0.000773572	2.31218	1.24689
LILRA2=3370594	-0.563333	9.22042	-5.13934	2.97955e-05	0.000773747	2.3102	1.47768
ILF3=1450075	-0.515	9.93625	-5.13895	2.98241e-05	0.000773747	2.30926	1.42899
RANBP3=5570091	-0.338333	8.48	-5.13817	2.98833e-05	0.00077422	2.30731	1.2643
CD46=2120451	0.488333	10.2325	5.13525	3.01035e-05	0.000778855	2.3001	1.40282
LTA4H=1430524	0.443333	12.4525	5.13371	3.02207e-05	0.000780329	2.29629	1.35974
LARGE1=10768	-0.66	9.69083	-5.13342	3.02431e-05	0.000780329	2.29556	1.58008
HNRNPA1L2=1050736	0.236667	8.2825	5.12848	3.06215e-05	0.000789014	2.28335	1.17827
M6PR=1070286	-0.471667	11.1888	-5.11886	3.13727e-05	0.000807269	2.25955	1.38671
RTL6=2760441	-0.376667	8.6725	-5.11562	3.16298e-05	0.000812779	2.25154	1.29834
LOC100131737=7380053	0.475	9.70083	5.11427	3.17373e-05	0.000814433	2.24821	1.38992
PCLAF=5090754	0.526667	12.0425	5.11334	3.18118e-05	0.000815238	2.2459	1.4406
ACP1=1500152	0.375	10.3971	5.11269	3.18639e-05	0.000815464	2.2443	1.29684
FLCN=5890113	-0.276667	8.0375	-5.10921	3.21451e-05	0.000821549	2.23567	1.21139
TMEM187=5260059	0.436667	8.63542	5.10859	3.21954e-05	0.000821723	2.23414	1.35347
TRAF4=2650477	-0.355	8.23625	-5.10598	3.24076e-05	0.000826022	2.22769	1.27899
PILRB=1570039	-0.51	9.12917	-5.10371	3.25934e-05	0.000829639	2.22208	1.42405
MAGED1=3800600	0.721667	10.5408	5.10105	3.28129e-05	0.000834101	2.21549	1.64909
ATP1A1=4210095	-0.496667	11.465	-5.10002	3.28983e-05	0.000835148	2.21294	1.41095
PRR5=6130630	-0.423333	8.58167	-5.09837	3.30349e-05	0.000837491	2.20887	1.34102
RPL17P25=7400427	0.786667	10.6733	5.09775	3.30865e-05	0.000837673	2.20734	1.72508
LOC648249=2650400	0.731667	12.9	5.09587	3.32443e-05	0.000840541	2.20267	1.66056
SNHG6=5720520	0.641667	11.9296	5.09359	3.34357e-05	0.000844251	2.19703	1.56013
TEX10=6770044	-0.321667	9.18708	-5.09254	3.35243e-05	0.000845358	2.19443	1.24977
LOC730996=2750088	0.336667	8.68875	5.09169	3.35963e-05	0.000846043	2.19233	1.26284
MVP=3360646	-0.456667	10.1946	-5.09016	3.37259e-05	0.000848176	2.18855	1.37237
CMTM1=7510097	0.271667	8.25833	5.08731	3.39688e-05	0.000853151	2.1815	1.2072
HECTD4=3610273	-0.39	9.28917	-5.08653	3.4036e-05	0.000853704	2.17956	1.31039
ZBTB9=5050500	-0.418333	8.90792	-5.08224	3.44059e-05	0.000861835	2.16895	1.33638
RPS2P5=3610373	0.891667	10.0062	5.07826	3.47531e-05	0.000869381	2.15909	1.85532
PDGFA=1170653	-0.755	8.32125	-5.07523	3.50198e-05	0.000874894	2.15159	1.68763
PSAT1=4850674	0.945	11.7888	5.072	3.53059e-05	0.000880875	2.1436	1.92519
DDX28=1300037	-0.235	8.4725	-5.06637	3.58111e-05	0.000891442	2.12966	1.17691
BCL2L11=6110717	-0.541667	9.2175	-5.06599	3.58457e-05	0.000891442	2.12871	1.45565
CARMIL2=5050193	-0.276667	8.29125	-5.06571	3.5871e-05	0.000891442	2.12802	1.21139
LOC641849=3850278	0.628333	10.1096	5.06089	3.63092e-05	0.000900719	2.1161	1.54578
PCNP=6510546	0.275	12.0679	5.06056	3.63397e-05	0.000900719	2.11528	1.20999
RPP25=670598	-0.285	8.24375	-5.05986	3.64042e-05	0.000901135	2.11354	1.21841
MAPK3=2060561	0.58	10.5483	5.05505	3.68488e-05	0.000910946	2.10162	1.49485
GPX4=2600382	-0.66	11.5092	-5.05401	3.69448e-05	0.000912126	2.09907	1.58008
LOC647886=4260440	-0.803333	8.57167	-5.05214	3.71201e-05	0.000915258	2.09442	1.74513
HVCN1=3460239	-0.4	8.31833	-5.04769	3.75393e-05	0.000924386	2.0834	1.31951
CLDN23=1850156	-0.556667	8.25833	-5.04511	3.77845e-05	0.000929213	2.07702	1.47087
MRPL45=7570315	0.418333	9.48792	5.04387	3.79025e-05	0.000930904	2.07395	1.33638
CASP4=6100136	0.296667	8.41583	5.04317	3.79692e-05	0.000931055	2.07223	1.2283
RPS3AP5=2760438	0.481667	9.60625	5.04278	3.80073e-05	0.000931055	2.07125	1.39636
HS.538259=4890324	0.558333	9.99792	5.04042	3.82339e-05	0.000935394	2.06541	1.47257
LOC100132797=3830139	0.54	9.39958	5.03538	3.87231e-05	0.000944962	2.05294	1.45397
CBFA2T3=630053	-0.27	8.12792	-5.03536	3.87251e-05	0.000944962	2.05289	1.20581
FTLP2=2260196	-0.695	13.8408	-5.0342	3.88387e-05	0.000946448	2.05001	1.61888
GPX1P1=3840474	0.533333	9.65083	5.03372	3.88862e-05	0.000946448	2.04881	1.44727
SCG5=5260343	0.315	8.71958	5.03217	3.9038e-05	0.00094892	2.04499	1.24401
DDX23=5090450	-0.405	9.56125	-5.02579	3.96721e-05	0.000963094	2.02918	1.32409
REX1BD=6760414	-0.421667	9.99667	-5.02407	3.98443e-05	0.000966033	2.02493	1.33947
PEPD=5670400	-0.743333	10.3808	-5.02346	3.99061e-05	0.000966291	2.02341	1.67404
ALDH5A1=7040327	-0.771667	8.63	-5.02039	4.02164e-05	0.000972556	2.01581	1.70724
ZDHHC11=1450400	0.291667	8.69625	5.01784	4.04758e-05	0.000977579	2.0095	1.22405
ERP27=940639	0.576667	8.81167	5.01659	4.06044e-05	0.000979433	2.00639	1.4914
PAIP2=5860743	0.296667	8.55667	5.01055	4.12287e-05	0.000993222	1.99142	1.2283
OSBP=5550296	0.411667	11.6283	5.00806	4.14881e-05	0.000997058	1.98526	1.33022
MSRA=6220722	-0.415	8.98417	-5.00801	4.14935e-05	0.000997058	1.98514	1.3333
ZMIZ1=2450131	-0.513333	11.3742	-5.00571	4.17348e-05	0.00100158	1.97945	1.42734
COBLL1=5080601	0.798333	12.2671	5.00006	4.23345e-05	0.00101468	1.96545	1.73909
CA2=870630	-0.578333	8.64125	-4.99757	4.26018e-05	0.0010198	1.95928	1.49312
SUGP2=1070053	-0.34	10.2521	-4.99614	4.27555e-05	0.00102218	1.95574	1.26576
UBAP2L=7610152	-0.58	9.60792	-4.99496	4.28833e-05	0.00102394	1.95282	1.49485
FAM89A=7400747	-0.37	9.67292	-4.99351	4.30406e-05	0.0010264	1.94922	1.29235
FBL=4880360	0.441667	12.4508	4.99248	4.3153e-05	0.00102778	1.94667	1.35817
DYNC2LI1=5720609	0.463333	9.04167	4.99001	4.34234e-05	0.00103188	1.94054	1.37872
DIAPH1=2600131	-0.326667	9.28458	-4.98991	4.34343e-05	0.00103188	1.94029	1.25411
PIP5K1C=2570008	-0.3	8.73167	-4.98435	4.40484e-05	0.00104515	1.92652	1.23114
NSUN5=5340458	-0.281667	8.51958	-4.98314	4.41836e-05	0.00104705	1.92352	1.2156
RPS3AP43=4670497	0.405	9.48708	4.97428	4.5183e-05	0.00106843	1.90157	1.32409
GNE=6060209	0.65	10.7246	4.97414	4.5199e-05	0.00106843	1.90123	1.56917
LOC731985=2760475	0.301667	13.7783	4.9719	4.54561e-05	0.00107316	1.89567	1.23257
HNRNPA1P53=1990328	0.785	12.0083	4.96331	4.64532e-05	0.00109533	1.87438	1.72309
HS.279842=6960300	0.695	9.67417	4.96239	4.65616e-05	0.00109652	1.8721	1.61888
DPCD=3400687	0.38	8.75875	4.96132	4.66872e-05	0.00109811	1.86946	1.30134
MAP6D1=2680538	-0.353333	8.47292	-4.95942	4.69122e-05	0.00110203	1.86474	1.27751
DENND5A=2070373	-0.373333	8.19958	-4.95852	4.70184e-05	0.00110215	1.86252	1.29534
SUMO2P3=6650228	0.548333	11.2542	4.95839	4.7034e-05	0.00110215	1.8622	1.4624
TLE1=4610543	0.355	9.3375	4.95727	4.71676e-05	0.00110231	1.85942	1.27899
FAM30A=3780647	0.466667	11.0967	4.9571	4.71876e-05	0.00110231	1.859	1.38191
PLEKHM2=3390092	-0.493333	10.0633	-4.95686	4.72162e-05	0.00110231	1.85841	1.40769
RPL9=4640095	0.571667	9.90792	4.951	4.79206e-05	0.00111738	1.84388	1.48624
HNRNPA3P1=3830709	0.371667	8.69333	4.94892	4.81739e-05	0.0011219	1.83871	1.29385
ALDOA=2640088	0.931667	10.7092	4.9484	4.82365e-05	0.00112197	1.83744	1.90748
TMEM14B=2940044	0.306667	12.2308	4.9471	4.8396e-05	0.0011243	1.8342	1.23685
GGPS1=1260520	0.398333	9.96375	4.94644	4.84771e-05	0.0011248	1.83256	1.31798
KAT6A=3930195	-0.336667	10.37	-4.9443	4.87391e-05	0.00112915	1.82728	1.26284
MIF=4490671	0.398333	14.065	4.94368	4.88156e-05	0.00112915	1.82574	1.31798
GALK2=10692	0.471667	9.15167	4.94345	4.88439e-05	0.00112915	1.82517	1.38671
DUSP4=2060102	-0.323333	8.02875	-4.94222	4.89968e-05	0.0011313	1.8221	1.25122
KYAT1=3450040	0.388333	8.90167	4.93911	4.9383e-05	0.00113882	1.81441	1.30888
RRAGD=6480209	-0.971667	9.16625	-4.9373	4.96096e-05	0.00114265	1.80992	1.9611
TCTN3=5910615	-0.571667	8.88458	-4.93498	4.9901e-05	0.00114797	1.80417	1.48624
EDEM2=4480519	-0.566667	10.9146	-4.93364	5.00702e-05	0.00115046	1.80085	1.4811
C12orf65=2320392	0.525	9.92	4.93188	5.02944e-05	0.0011542	1.79647	1.43893
ATF4=7610187	0.71	11.3321	4.92847	5.07293e-05	0.00116033	1.78803	1.6358
ATP1B3=4220632	-0.635	12.8187	-4.92838	5.07406e-05	0.00116033	1.78781	1.55294
APEX1=3120309	-0.388333	10.26	-4.92835	5.07454e-05	0.00116033	1.78772	1.30888
DUSP1=6860377	-0.31	8.66375	-4.92716	5.0898e-05	0.00116156	1.78478	1.23971
CD226=3940754	-0.406667	9.66542	-4.92697	5.09225e-05	0.00116156	1.78431	1.32562
LY6E=4890270	-0.456667	10.4558	-4.92474	5.12105e-05	0.00116598	1.77878	1.37237
RBM42=4880551	-0.331667	10.3979	-4.92451	5.12398e-05	0.00116598	1.77822	1.25847
TMED7=60037	0.383333	10.8325	4.921	5.16969e-05	0.00117497	1.76951	1.30435
RALY=7200333	-0.343333	10.6304	-4.91971	5.18656e-05	0.00117739	1.76631	1.26868
GPT2=5290148	0.735	10.8362	4.91774	5.21245e-05	0.00118184	1.76143	1.6644
AKAP1=4810494	-0.348333	8.52375	-4.91184	5.29075e-05	0.00119816	1.74681	1.27309
APH1A=1850221	-0.308333	10.4392	-4.91123	5.29892e-05	0.00119857	1.7453	1.23828
PIP5K1B=5720066	-0.305	8.59458	-4.91024	5.3122e-05	0.00120014	1.74285	1.23542
NCOA1=2190390	-0.31	8.37667	-4.9097	5.31952e-05	0.0012002	1.7415	1.23971
NADK2=2760349	0.288333	8.57292	4.90896	5.32953e-05	0.0012002	1.73966	1.22123
EP400=6330195	-0.328333	9.16167	-4.90881	5.33156e-05	0.0012002	1.73928	1.25556
HAT1=4250500	0.373333	9.8825	4.90784	5.34467e-05	0.00120172	1.73688	1.29534
AFG3L1P=60609	-0.486667	9.0475	-4.90514	5.38126e-05	0.00120797	1.73019	1.4012
ZFAND5=6620753	-0.411667	11.9362	-4.90484	5.38524e-05	0.00120797	1.72946	1.33022
ARHGAP17=160561	-1.05667	9.86917	-4.90258	5.41623e-05	0.00121348	1.72384	2.08012
EXTL3=10184	-0.238333	8.28417	-4.9018	5.42693e-05	0.00121444	1.7219	1.17963
EEF2K=3420300	0.271667	10.31	4.89802	5.47907e-05	0.00122444	1.71253	1.2072
MAPK12=450082	-0.298333	8.18125	-4.89762	5.48458e-05	0.00122444	1.71154	1.22972
ARID5A=7200301	-0.305	8.14958	-4.89401	5.53485e-05	0.0012342	1.7026	1.23542
RPL32P18=7150689	0.478333	13.4267	4.89256	5.55519e-05	0.00123727	1.699	1.39313
RIC8A=6860373	-0.368333	10.6037	-4.89151	5.56995e-05	0.0012391	1.6964	1.29086
BRD3=6660626	-0.385	8.76583	-4.89008	5.59014e-05	0.00124213	1.69286	1.30586
TXNIP=1240440	0.661667	12.9388	4.88388	5.6786e-05	0.0012603	1.67747	1.58191
NMRK1=1980180	0.5	10.6858	4.88284	5.69347e-05	0.00126212	1.67491	1.41421
ADIPOR2=6960685	0.31	10.2075	4.88068	5.72466e-05	0.001267	1.66955	1.23971
EIF3M=1980564	0.448333	12.2671	4.88039	5.72891e-05	0.001267	1.66882	1.36446
RCBTB2=1400035	0.678333	9.98708	4.87673	5.78217e-05	0.00127728	1.65975	1.60029
SDHAF3=6040088	0.296667	11.0758	4.87072	5.87085e-05	0.00129264	1.64484	1.2283
MKLN1=6110204	0.305	10.1296	4.87068	5.87132e-05	0.00129264	1.64476	1.23542
SPATA2L=450673	-0.285	9.25333	-4.8705	5.87403e-05	0.00129264	1.64431	1.21841
OSGEPL1=3840747	0.298333	8.66542	4.87016	5.87907e-05	0.00129264	1.64347	1.22972
EIF4EP3=3130504	0.466667	9.595	4.86854	5.90327e-05	0.00129511	1.63944	1.38191
IRAK1BP1=5810224	0.256667	8.28833	4.86849	5.904e-05	0.00129511	1.63932	1.19472
IGFBP4=7510414	-0.255	7.96917	-4.86759	5.91751e-05	0.00129657	1.63708	1.19334
ZNF513=1470538	-0.266667	8.655	-4.86572	5.94555e-05	0.0013012	1.63245	1.20303
SRP9P1=5390037	0.523333	10.9404	4.86266	5.99182e-05	0.00130981	1.62485	1.43727
HSD17B11=6580487	0.493333	10.4504	4.86154	6.00881e-05	0.00131135	1.62208	1.40769
METTL22=650626	0.421667	9.75	4.86084	6.01948e-05	0.00131135	1.62034	1.33947
LUC7L3=3140047	0.536667	10.0971	4.86082	6.0197e-05	0.00131135	1.6203	1.45062
LOC441506=2370192	0.765	12.9621	4.85957	6.03879e-05	0.00131399	1.6172	1.69937
GLIPR1=6220746	0.535	10.6263	4.8581	6.06137e-05	0.00131739	1.61354	1.44894
MAVS=6900020	-0.34	8.5675	-4.85744	6.07146e-05	0.00131806	1.61191	1.26576
CDK2AP2=2100411	-0.41	10.0042	-4.85671	6.0827e-05	0.00131899	1.6101	1.32869
SCAMP2=50341	-0.281667	8.84458	-4.85083	6.17392e-05	0.00133723	1.59551	1.2156
KIAA0930=2510102	0.35	8.68083	4.84904	6.20197e-05	0.00133889	1.59107	1.27456
STAT4=7320370	-0.546667	10.1088	-4.84892	6.20381e-05	0.00133889	1.59078	1.46071
RPS3AP25=1440121	0.623333	10.2625	4.84836	6.21254e-05	0.00133889	1.5894	1.54043
RPL13AP5=940528	0.253333	14.7333	4.84814	6.21603e-05	0.00133889	1.58885	1.19196
PNOC=2350278	-0.465	10.18	-4.84808	6.21701e-05	0.00133889	1.5887	1.38032
SLC4A7=940035	0.34	8.58167	4.84455	6.27278e-05	0.00134798	1.57995	1.26576
EBAG9=4900270	0.298333	8.3925	4.8445	6.2735e-05	0.00134798	1.57984	1.22972
TMA7=70661	0.296667	12.9117	4.84341	6.29095e-05	0.0013502	1.57711	1.2283
ZEB2=5050441	-0.455	8.51542	-4.83769	6.3826e-05	0.00136831	1.56294	1.37078
RPL12=7550458	0.645	13.5829	4.83555	6.41741e-05	0.00137421	1.55762	1.56374
SF3A1=5910390	-0.22	9.12083	-4.835	6.42634e-05	0.00137457	1.55625	1.16473
NUP153=3840131	-0.343333	9.395	-4.83228	6.4707e-05	0.00138249	1.54951	1.26868
KANSL3=3800327	-0.36	9.81542	-4.83155	6.48257e-05	0.00138346	1.54772	1.28343
STAT5A=1940487	-0.568333	9.65	-4.8309	6.49332e-05	0.00138419	1.5461	1.48281
RPL21P69=3370390	0.393333	9.23833	4.82989	6.51e-05	0.00138618	1.54358	1.31342
ARL5A=2630209	0.383333	11.4288	4.82833	6.53578e-05	0.0013901	1.53971	1.30435
MT2A=450615	-0.978333	10.8092	-4.82684	6.56046e-05	0.00139372	1.53602	1.97019
NT5DC1=6960129	0.345	10.0667	4.82641	6.56754e-05	0.00139372	1.53496	1.27015
PI4K2B=770047	0.478333	10.7908	4.8232	6.62112e-05	0.00140216	1.527	1.39313
LOC390466=3710471	0.701667	10.5913	4.82314	6.62217e-05	0.00140216	1.52685	1.62638
SLC35A1=6510204	0.326667	10.62	4.81978	6.67866e-05	0.00141125	1.51853	1.25411
LAGE3=1240482	-0.583333	10.4621	-4.8197	6.68005e-05	0.00141125	1.51832	1.49831
XPO5=6590400	-0.423333	9.685	-4.81924	6.68794e-05	0.00141134	1.51717	1.34102
STMN1=4260731	0.358333	9.04583	4.81455	6.76783e-05	0.00142661	1.50553	1.28194
NSUN5=450445	-0.298333	9.66375	-4.8131	6.79258e-05	0.00142923	1.50196	1.22972
MED12=620504	-0.273333	8.38625	-4.81294	6.79542e-05	0.00142923	1.50155	1.2086
TBC1D9B=7550411	-0.415	9.57708	-4.80825	6.87665e-05	0.00144471	1.48991	1.3333
CYSLTR1=2070402	0.546667	9.91458	4.80679	6.90198e-05	0.00144842	1.48631	1.46071
CLDND1=4640626	0.511667	12.3863	4.80529	6.92835e-05	0.00145234	1.48257	1.4257
PTTG1IP=6250053	-0.293333	9.50333	-4.80093	7.00521e-05	0.00146548	1.47177	1.22547
DEF8=3130010	-0.448333	9.16583	-4.80077	7.00813e-05	0.00146548	1.47136	1.36446
LOC100131675=1340754	0.356667	8.58917	4.80004	7.02113e-05	0.00146548	1.46954	1.28046
ZNF25=6840112	0.496667	8.73417	4.79998	7.02209e-05	0.00146548	1.46941	1.41095
THAP1=3870523	0.296667	8.69125	4.79933	7.03361e-05	0.00146627	1.46781	1.2283
TMEM185B=3850722	-0.375	8.96417	-4.79564	7.09981e-05	0.00147844	1.45863	1.29684
ZBED4=5490014	-0.335	9.19375	-4.79411	7.12731e-05	0.00148253	1.45485	1.26138
CCL1=1030204	-0.29	8.1125	-4.79237	7.15869e-05	0.00148742	1.45054	1.22264
LOC100130707=6200154	0.428333	10.2513	4.78642	7.26744e-05	0.00150835	1.43578	1.34568
MIF4GD=1110243	0.39	10.6479	4.78517	7.29045e-05	0.00151043	1.43268	1.31039
ZNF789=6520433	0.273333	9.04125	4.78501	7.29343e-05	0.00151043	1.43228	1.2086
AP1S1=7040079	0.473333	9.08125	4.78271	7.33605e-05	0.00151759	1.42658	1.38831
GABPA=270053	0.35	8.89625	4.78139	7.36073e-05	0.00152103	1.42329	1.27456
NFATC1=940725	-0.385	8.73667	-4.77992	7.38812e-05	0.00152502	1.41965	1.30586
STRN3=1570575	0.28	9.52458	4.77709	7.44118e-05	0.0015343	1.41264	1.21419
GIGYF2=7550224	-0.326667	9.42917	-4.7766	7.45055e-05	0.00153455	1.41141	1.25411
KCNQ1OT1=7380392	0.341667	8.47875	4.77597	7.46244e-05	0.00153533	1.40985	1.26722
GM2A=4280273	-0.523333	9.50292	-4.77219	7.53417e-05	0.00154732	1.40048	1.43727
CCDC86=650300	-0.631667	8.90083	-4.77182	7.54123e-05	0.00154732	1.39957	1.54935
FAM167A=4010184	-0.79	8.32042	-4.77161	7.54529e-05	0.00154732	1.39904	1.72907
CAPRIN1=4070324	0.276667	9.84	4.77016	7.57303e-05	0.00155132	1.39545	1.21139
ANTXR2=10685	0.666667	10.4017	4.76973	7.58133e-05	0.00155134	1.39437	1.5874
NR4A2=650639	-0.398333	8.11208	-4.76669	7.63994e-05	0.00156164	1.38683	1.31798
CCL5=620717	-0.725	8.32792	-4.76548	7.66341e-05	0.00156474	1.38383	1.6529
DHRS1=1470017	0.495	10.4825	4.7639	7.69408e-05	0.00156931	1.37992	1.40932
TNNI2=6100484	0.503333	8.7325	4.76285	7.71462e-05	0.0015718	1.37731	1.41748
IER5=650241	-0.451667	9.33458	-4.75943	7.78167e-05	0.00158367	1.36884	1.36762
BRPF3=4480280	-0.413333	9.69417	-4.75903	7.78966e-05	0.00158367	1.36783	1.33176
CSNK1D=1110736	-0.388333	8.97375	-4.75772	7.81556e-05	0.00158723	1.36458	1.30888
GLRXP3=5570553	0.295	9.40708	4.75702	7.82943e-05	0.00158834	1.36285	1.22688
ACBD3=5890112	0.403333	11.4583	4.75616	7.84637e-05	0.00159007	1.36073	1.32256
MAD2L1BP=460193	0.228333	9.35667	4.75269	7.91574e-05	0.00160241	1.35211	1.17148
TCEA2=4880014	0.395	8.62917	4.748	8.01032e-05	0.00161982	1.34049	1.31494
ZC3H11B=70047	0.388333	11.5646	4.74694	8.03202e-05	0.00162134	1.33784	1.30888
GATM=3940292	0.478333	8.43125	4.74638	8.04326e-05	0.00162134	1.33647	1.39313
CXCL9=5570278	-0.826667	8.60208	-4.74637	8.0436e-05	0.00162134	1.33643	1.77358
FLJ44342=4180554	0.301667	8.75875	4.74578	8.05554e-05	0.00162201	1.33498	1.23257
PIGB=2030739	0.395	9.42875	4.74489	8.07379e-05	0.00162396	1.33276	1.31494
TMEM50B=4480647	0.303333	8.40458	4.74417	8.0885e-05	0.00162519	1.33098	1.23399
GYPC=7210398	-0.558333	11.5162	-4.74155	8.14238e-05	0.00163427	1.32448	1.47257
LOC647349=1980424	1.04	10.2121	4.73879	8.19944e-05	0.00164398	1.31764	2.05623
PIK3CG=3130136	-0.516667	10.7829	-4.73745	8.2273e-05	0.00164782	1.31432	1.43065
SENP7=2350468	0.43	9.79625	4.73688	8.23925e-05	0.00164846	1.3129	1.34723
WDR91=7150367	-0.298333	8.53167	-4.73629	8.25156e-05	0.00164857	1.31144	1.22972
TNS3=5560561	-0.606667	9.64292	-4.73602	8.25723e-05	0.00164857	1.31077	1.52274
NCF4=6480692	0.436667	9.31083	4.73518	8.27483e-05	0.00165	1.30869	1.35347
TBC1D9B=2850537	-0.318333	8.62375	-4.73482	8.28243e-05	0.00165	1.30779	1.24689
AUP1=6290053	-0.596667	10.9046	-4.73443	8.29062e-05	0.00165	1.30682	1.51222
BASP1=2140121	-0.546667	13.0333	-4.73081	8.36704e-05	0.00166346	1.29784	1.46071
IL12A=4120114	-0.6	8.61708	-4.72742	8.43917e-05	0.00167603	1.28944	1.51572
LOC651149=6590446	0.863333	11.4633	4.72295	8.53537e-05	0.00169336	1.27834	1.81924
TMEM263=3290379	0.48	9.99625	4.72182	8.55991e-05	0.00169644	1.27553	1.39474
ECI2=6200133	0.49	9.71792	4.72103	8.57692e-05	0.00169803	1.27359	1.40444
DDRGK1=5550204	-0.376667	10.8871	-4.71912	8.61859e-05	0.0017045	1.26885	1.29834
SLC15A4=6650465	-0.406667	9.34167	-4.71738	8.65666e-05	0.00171023	1.26454	1.32562
TYROBP=2370358	-0.28	8.22208	-4.71512	8.70631e-05	0.00171825	1.25894	1.21419
KIAA0040=1990446	0.43	8.95917	4.7142	8.72667e-05	0.00172047	1.25665	1.34723
RFXANK=6580603	-0.313333	10.0188	-4.71324	8.74801e-05	0.00172129	1.25426	1.24258
DENND5A=2640408	-0.586667	8.45708	-4.71319	8.74908e-05	0.00172129	1.25414	1.50177
UBASH3B=6840678	-0.455	8.27375	-4.71046	8.8098e-05	0.00173143	1.24738	1.37078
GRAMD4=6380112	-0.37	9.31667	-4.7086	8.85154e-05	0.00173783	1.24275	1.29235
LAT2=3060092	-0.431667	10.8438	-4.7026	8.98712e-05	0.00176261	1.22788	1.34879
UFM1=4280133	0.468333	10.5142	4.69992	9.0483e-05	0.00177154	1.22124	1.38351
SERTAD2=2070367	0.446667	11.0133	4.69976	9.05211e-05	0.00177154	1.22083	1.36289
CDC42P2=1710594	0.316667	11.1446	4.69938	9.06076e-05	0.00177154	1.21989	1.24545
COMMD8=1770400	0.361667	10.8912	4.69887	9.07256e-05	0.00177161	1.21862	1.28491
ERCC8=1570242	0.273333	8.60875	4.69855	9.07986e-05	0.00177161	1.21783	1.2086
COPS6=6350114	-0.323333	9.46375	-4.69648	9.12754e-05	0.00177907	1.21271	1.25122
LOC649049=4570475	0.613333	13.8367	4.69256	9.21884e-05	0.00179371	1.20297	1.52979
ABCG1=5860377	0.446667	8.42375	4.69244	9.22163e-05	0.00179371	1.20267	1.36289
RPSAP49=520603	0.575	13.4467	4.69176	9.23743e-05	0.00179493	1.201	1.48968
YRDC=3440224	-0.323333	10.3963	-4.68888	9.30515e-05	0.00180519	1.19385	1.25122
PTPN22=3400440	0.28	8.79917	4.6887	9.30934e-05	0.00180519	1.19341	1.21419
PTDSS1=60128	-0.303333	11.115	-4.68798	9.32646e-05	0.00180624	1.19161	1.23399
PRR5=5570445	-0.456667	8.92417	-4.68766	9.33388e-05	0.00180624	1.19084	1.37237
OXCT2=1400037	0.558333	9.12167	4.68569	9.38081e-05	0.00181346	1.18593	1.47257
LOC283710=6110176	0.845	8.84292	4.6834	9.43529e-05	0.00182213	1.18026	1.79626
GIT2=2810327	0.461667	9.21958	4.68213	9.46578e-05	0.00182615	1.17711	1.37713
MTX3=1430653	0.263333	9.21375	4.68138	9.48367e-05	0.00182663	1.17526	1.20025
LOC730235=3460204	0.345	8.96958	4.68122	9.4876e-05	0.00182663	1.17485	1.27015
PBX3=2470634	-0.6	9.62292	-4.68052	9.50442e-05	0.00182671	1.17312	1.51572
CARD19=5090176	0.323333	9.09875	4.6804	9.50735e-05	0.00182671	1.17282	1.25122
EIF4E3=4850670	0.301667	8.71958	4.67984	9.5209e-05	0.00182745	1.17143	1.23257
PEA15=3610228	-0.68	10.7137	-4.67714	9.5862e-05	0.00183812	1.16474	1.60214
RPS2P21=2370114	0.423333	14.5288	4.67469	9.64589e-05	0.00184769	1.15867	1.34102
MRPL39=6940025	0.35	11.15	4.67396	9.66397e-05	0.00184927	1.15684	1.27456
MED30=1230292	0.44	10.6558	4.67323	9.68188e-05	0.00185083	1.15503	1.3566
RPS7P10=2710377	0.523333	10.0079	4.67047	9.74966e-05	0.0018617	1.1482	1.43727
RPL36AP44=290743	0.515	10.0421	4.67012	9.75846e-05	0.0018617	1.14732	1.42899
STARD4=6580382	0.245	8.19042	4.66898	9.78673e-05	0.00186521	1.14449	1.18509
TMEM187=6660307	0.306667	8.56875	4.66768	9.81896e-05	0.00186946	1.14127	1.23685
NUSAP1=1500553	0.353333	12.3504	4.66706	9.83449e-05	0.00187053	1.13973	1.27751
PPP2R5C=150356	0.381667	11.2304	4.66544	9.87479e-05	0.00187631	1.13573	1.30285
TMEM8B=3610280	0.678333	8.84417	4.66478	9.89143e-05	0.00187758	1.13408	1.60029
FAM21D=2230041	-0.265	8.46917	-4.66267	9.94455e-05	0.00188577	1.12884	1.20164
TP53I3=1260020	-0.34	8.71958	-4.66143	9.97575e-05	0.00188791	1.12578	1.26576
GAPDH=4490161	0.536667	13.7112	4.66143	9.97582e-05	0.00188791	1.12577	1.45062
LOC220686=4480753	-0.328333	8.62708	-4.66016	0.00010008	0.0018921	1.12262	1.25556
LOC100130550=4060224	0.33	9.27667	4.65775	0.000100692	0.00190177	1.11666	1.25701
SRC=5420592	-0.478333	8.69667	-4.65606	0.000101124	0.00190803	1.11247	1.39313
DARS=6840711	0.353333	13.2983	4.6543	0.000101578	0.00191467	1.10809	1.27751
ASNS=5960181	0.731667	11.5137	4.65361	0.000101756	0.00191613	1.10638	1.66056
ERAP2=1010296	-0.813333	13.8812	-4.65169	0.000102252	0.00192353	1.10163	1.75727
GNG2=2190020	0.391667	9.20042	4.64981	0.000102739	0.00193079	1.09697	1.31191
NFKB1=7400626	-0.483333	12.0229	-4.64916	0.000102909	0.00193206	1.09536	1.39797
ATP5F1E=3710725	0.351667	11.855	4.64854	0.000103072	0.00193319	1.09381	1.27603
SCO2=7510537	-0.32	9.70625	-4.64578	0.000103795	0.00194482	1.08698	1.24833
SELENOTP1=2750441	0.358333	9.64583	4.64306	0.000104513	0.00195582	1.08024	1.28194
CALM3=2750184	0.278333	12.9979	4.64278	0.000104589	0.00195582	1.07952	1.21279
LOC100132032=4670136	0.271667	8.6525	4.64138	0.00010496	0.00195944	1.07606	1.2072
KNSTRN=2340528	0.283333	9.29625	4.64089	0.000105091	0.00195944	1.07484	1.217
RDH11=2340494	0.463333	10.0237	4.64088	0.000105094	0.00195944	1.07481	1.37872
FAM167A=2320615	-0.683333	8.36292	-4.63864	0.000105692	0.00196864	1.06927	1.60585
C12orf60=2340605	0.345	8.61292	4.63706	0.000106117	0.00197227	1.06535	1.27015
MORF4L1=4900343	0.468333	12.1254	4.63695	0.000106145	0.00197227	1.06508	1.38351
H2AFJ=5310411	0.365	11.0017	4.63675	0.0001062	0.00197227	1.06458	1.28788
PUM1=1690500	-0.323333	11.0033	-4.63545	0.000106549	0.00197646	1.06137	1.25122
LBH=6940164	-0.53	8.64667	-4.63488	0.000106703	0.00197646	1.05995	1.44393
RIMBP3=3990544	-0.52	8.52083	-4.63475	0.00010674	0.00197646	1.05962	1.43396
PDHB=4540725	0.335	12.5096	4.63407	0.000106923	0.00197699	1.05794	1.26138
CNPPD1=1170056	-0.408333	8.93792	-4.63387	0.000106977	0.00197699	1.05745	1.32715
NMT2=3930382	0.565	9.08292	4.63037	0.000107933	0.0019927	1.04875	1.47939
TAF12=4200626	0.288333	9.87708	4.62936	0.000108209	0.00199584	1.04625	1.22123
SNX5P1=360612	0.428333	11.5921	4.62829	0.000108502	0.00199929	1.04361	1.34568
KEAP1=4570598	-0.281667	9.2975	-4.62648	0.000109002	0.00200655	1.03912	1.2156
CELF2=7400133	0.313333	9.51792	4.62458	0.000109527	0.00201425	1.03442	1.24258
CLDND1=4810286	0.553333	12.1958	4.62411	0.000109659	0.00201473	1.03324	1.46747
LOC650803=4830068	-0.381667	8.82958	-4.62266	0.000110063	0.00201877	1.02964	1.30285
ADCY1=580561	-0.316667	8.0175	-4.62255	0.000110093	0.00201877	1.02938	1.24545
SLC29A2=20609	0.233333	8.36875	4.62212	0.000110214	0.00201901	1.02831	1.17555
LOC730432=2690300	0.275	11.1279	4.61964	0.000110908	0.00202977	1.02217	1.20999
TSPAN13=6660131	0.37	11.4404	4.61873	0.000111165	0.0020316	1.0199	1.29235
UBR4=5860037	-0.318333	9.54417	-4.61852	0.000111223	0.0020316	1.01939	1.24689
LOC100130837=770307	0.235	8.23292	4.61728	0.000111573	0.00203602	1.01632	1.17691
PIGA=6650687	0.405	10.1692	4.61443	0.000112383	0.00204882	1.00925	1.32409
TPI1P2=7560053	0.818333	11.1608	4.61265	0.000112892	0.00205612	1.00483	1.76337
NDUFB4P12=520468	0.348333	12.4488	4.61209	0.000113052	0.00205705	1.00345	1.27309
PAG1=3610709	0.578333	10.2108	4.61035	0.000113552	0.00206415	0.999139	1.49312
TXNDC11=10746	-0.533333	10.5925	-4.60899	0.000113944	0.00206929	0.995765	1.44727
RPL12P18=1260647	0.346667	8.98375	4.60851	0.000114082	0.00206981	0.994582	1.27162
MTMR14=2470068	-0.373333	8.95375	-4.60743	0.000114396	0.00207241	0.991896	1.29534
LOC100132717=650044	0.438333	9.89208	4.60726	0.000114445	0.00207241	0.99148	1.35504
NUP98=3440528	-0.336667	8.5375	-4.60595	0.000114825	0.0020773	0.988236	1.26284
LRMP=7150324	-0.481667	11.9663	-4.6055	0.000114956	0.00207769	0.98712	1.39636
PPP1R13B=3420228	-0.301667	8.56125	-4.60377	0.000115462	0.00208484	0.982828	1.23257
HVCN1=3800735	-0.705	9.04625	-4.60338	0.000115576	0.00208489	0.981866	1.63014
RNASEK=2470484	-0.468333	11.5854	-4.60176	0.000116053	0.00209151	0.977837	1.38351
RPL9P18=3130324	0.456667	14.59	4.59928	0.000116785	0.00210174	0.971698	1.37237
OAF=4200025	-0.565	9.00125	-4.59908	0.000116844	0.00210174	0.971202	1.47939
MZT1=1660181	0.371667	9.65042	4.5983	0.000117075	0.0021039	0.969269	1.29385
SYS1=5090097	-0.366667	8.79917	-4.59627	0.00011768	0.00211275	0.964238	1.28937
CHMP5=7650347	0.495	10.5146	4.59505	0.000118046	0.00211731	0.961202	1.40932
HNRNPA1=4260398	0.316667	8.46917	4.59389	0.000118392	0.00212151	0.958337	1.24545
TRDMT1=6840121	0.236667	8.22083	4.59032	0.000119468	0.00213876	0.949496	1.17827
HS.553301=1010082	0.798333	10.5096	4.58838	0.000120059	0.0021473	0.944675	1.73909
RPS13P8=2450519	0.355	9.52625	4.58723	0.000120408	0.00215151	0.941837	1.27899
TOX=7550451	0.388333	8.715	4.58404	0.000121388	0.00216697	0.933917	1.30888
PLEKHG2=1690170	-0.265	8.32333	-4.58268	0.000121806	0.00217238	0.930556	1.20164
MCM5=7330253	-0.361667	10.9692	-4.58098	0.000122332	0.0021797	0.926347	1.28491
HS.250648=4830014	0.361667	9.10708	4.57919	0.000122891	0.00218759	0.921892	1.28491
FRK=1090682	0.2	8.15167	4.57847	0.000123114	0.0021895	0.920121	1.1487
SLC25A40=6660431	0.388333	9.3875	4.57691	0.000123602	0.00219529	0.916248	1.30888
RPL12P14=6250537	0.773333	11.0629	4.57669	0.000123672	0.00219529	0.915701	1.70921
RPL35A=6370504	0.316667	14.4417	4.57553	0.000124037	0.00219971	0.912817	1.24545
PIR=1770402	0.366667	8.48708	4.5733	0.000124739	0.00221008	0.907304	1.28937
SEPT11=20288	-0.48	10.0525	-4.5725	0.000124992	0.00221249	0.905322	1.39474
RBM23=2190743	-0.383333	10.9104	-4.57165	0.000125261	0.00221518	0.903221	1.30435
DUS3L=6270475	-0.326667	8.74042	-4.56941	0.000125975	0.00222571	0.897672	1.25411
GPATCH3=4230053	-0.225	8.55167	-4.5685	0.000126268	0.0022288	0.895404	1.16878
RPL7AP62=160575	0.585	11.1304	4.56798	0.000126433	0.00222964	0.894123	1.50004
FAM149B1=3130035	0.346667	9.355	4.56741	0.000126618	0.00223082	0.892694	1.27162
TLE1P1=5050598	0.635	9.64833	4.56687	0.000126789	0.00223174	0.891379	1.55294
LOC732007=6130446	0.501667	10.6621	4.55813	0.000129633	0.00227968	0.869705	1.41585
TRIM8=940435	-0.518333	10.9179	-4.5575	0.00012984	0.0022812	0.868145	1.4323
LOC100132394=4670634	-0.84	9.19667	-4.55167	0.000131775	0.00231304	0.853695	1.79005
CHMP5=6450326	0.605	10.2279	4.5458	0.00013375	0.00234552	0.839165	1.52098
GNPTG=7210397	-0.301667	9.07333	-4.54482	0.000134082	0.00234701	0.836741	1.23257
LHPP=2230091	0.816667	9.93958	4.54482	0.000134083	0.00234701	0.836734	1.76133
RPL5P6=1780324	0.421667	9.66417	4.54348	0.00013454	0.00235283	0.833409	1.33947
CDC20=1500010	0.56	12.7012	4.54144	0.000135237	0.00236282	0.828366	1.47427
PSMB8=3180026	0.476667	10.4204	4.5408	0.000135458	0.00236451	0.826764	1.39152
PIPSL=4640070	0.261667	9.69292	4.5401	0.000135699	0.00236653	0.82503	1.19886
RFESD=6100278	0.285	8.79042	4.53837	0.000136296	0.00237474	0.820745	1.21841
PSMC3IP=5960504	-0.28	8.53667	-4.53538	0.00013733	0.00239056	0.813359	1.21419
EXOC3=4730682	-0.276667	8.9875	-4.53325	0.000138076	0.00240133	0.80807	1.21139
PPP6C=670408	0.245	12.2892	4.53127	0.000138772	0.00241121	0.803159	1.18509
SRM=5570088	-0.805	9.93	-4.52992	0.000139247	0.00241724	0.799824	1.74715
TPI1=3310477	0.453333	12.8946	4.52834	0.000139805	0.0024247	0.795917	1.3692
TOX2=1010736	-0.575	10.1654	-4.52626	0.000140547	0.00243533	0.790749	1.48968
XRN2=2570671	-0.305	9.5525	-4.52381	0.000141422	0.00244825	0.784685	1.23542
RAB5A=670367	0.318333	10.2992	4.52194	0.000142093	0.00245761	0.780064	1.24689
ABCB6=2810367	-0.575	9.645	-4.51762	0.000143659	0.00248243	0.769358	1.48968
GLO1=6770619	0.515	11.44	4.51612	0.000144207	0.00248961	0.765647	1.42899
S100PBP=6550086	0.306667	10.6042	4.51463	0.000144754	0.00249395	0.761948	1.23685
LOC728059=4040519	0.713333	10.6062	4.51454	0.000144786	0.00249395	0.76173	1.63959
AKT1=6200431	-0.386667	10.0267	-4.51435	0.000144854	0.00249395	0.761272	1.30737
PRKCZ=2750324	0.476667	9.10208	4.51273	0.000145454	0.00250199	0.757239	1.39152
GPR89B=160142	0.438333	9.25375	4.50917	0.00014677	0.00252233	0.748443	1.35504
ADCK1=780379	-0.266667	8.24708	-4.50611	0.000147915	0.00253971	0.740851	1.20303
UBR7=6100576	-0.421667	10.8458	-4.5056	0.000148107	0.00254069	0.739586	1.33947
HSPD1P1=4850059	0.398333	9.03542	4.5042	0.000148635	0.00254743	0.736114	1.31798
MFHAS1=4260243	-0.528333	8.43458	-4.50331	0.000148968	0.00255083	0.733926	1.44226
LAT2=2810162	-0.286667	10.1633	-4.50189	0.000149507	0.00255773	0.730406	1.21982
RPS7P10=1050678	0.535	11.7721	4.50093	0.000149873	0.00256167	0.728018	1.44894
EIF3G=2190377	-0.281667	11.8121	-4.5002	0.000150147	0.00256192	0.726232	1.2156
C7orf26=3780148	-0.54	9.50833	-4.50017	0.000150158	0.00256192	0.726158	1.45397
ST8SIA4=2070440	0.335	9.18125	4.49905	0.000150586	0.00256689	0.723382	1.26138
GAPDHP33=7550592	0.656667	11.7238	4.49809	0.000150954	0.00257084	0.721001	1.57644
LOC100134540=4050280	0.34	8.65667	4.49652	0.000151556	0.00257878	0.717112	1.26576
HS.534680=2510403	0.52	8.77667	4.49447	0.000152346	0.00258989	0.712036	1.43396
MT1A=6200402	-0.77	11.6387	-4.49237	0.00015316	0.00260116	0.706836	1.70527
RBM5=3060450	-0.291667	11.1717	-4.4917	0.000153422	0.00260116	0.705168	1.22405
ITPKB=4830239	-0.256667	8.42833	-4.49148	0.000153507	0.00260116	0.704628	1.19472
ANP32BP1=5420162	0.718333	9.80375	4.49134	0.000153561	0.00260116	0.704287	1.64528
DEPDC1B=7330338	0.298333	9.0575	4.48986	0.00015414	0.00260864	0.70061	1.22972
CHMP2A=3130022	0.228333	8.46708	4.48832	0.000154743	0.00261491	0.6968	1.17148
SAPCD2=1010470	-0.471667	9.125	-4.4879	0.000154907	0.00261491	0.695767	1.38671
RPS29P16=2750066	0.45	11.9612	4.48785	0.000154926	0.00261491	0.695644	1.36604
ZFAND1=7000037	0.473333	10.5583	4.48712	0.000155211	0.00261546	0.693848	1.38831
ZBTB17=4880397	-0.313333	8.87417	-4.48672	0.000155371	0.00261546	0.692847	1.24258
HACD1=730221	-0.246667	8.03042	-4.48671	0.000155374	0.00261546	0.692829	1.18646
PRKACB=3830025	0.428333	8.85708	4.48601	0.00015565	0.00261778	0.691094	1.34568
RPLP0=3940370	0.256667	14.8775	4.48221	0.000157158	0.00264078	0.681685	1.19472
OSTC=3450608	0.373333	13.0471	4.48085	0.0001577	0.00264753	0.678325	1.29534
SUMO1P3=4050358	0.258333	10.8846	4.47849	0.000158648	0.00266108	0.672475	1.1961
EIF3B=6290603	-0.505	10.2771	-4.47442	0.000160296	0.00268634	0.66239	1.41912
RPL15P3=5050541	0.423333	13.065	4.47322	0.000160784	0.00269213	0.659422	1.34102
C3orf38=3450039	-0.275	9.46333	-4.47166	0.000161422	0.00270042	0.655556	1.20999
BATF3=5900253	-0.675	8.79125	-4.47072	0.000161806	0.00270293	0.653235	1.5966
ESRRA=1660541	-0.325	8.9325	-4.47059	0.000161858	0.00270293	0.652922	1.25266
CD320=2340327	-0.536667	9.96208	-4.46954	0.000162291	0.00270606	0.650318	1.45062
PSEN2=20040	-0.241667	8.40208	-4.46944	0.000162332	0.00270606	0.650069	1.18236
PPA2=460630	0.298333	10.9979	4.46762	0.000163081	0.00271614	0.645578	1.22972
NME7=6590296	0.508333	9.51167	4.4668	0.000163424	0.00271945	0.643529	1.42241
TBC1D10B=2490278	-0.296667	8.87583	-4.46619	0.000163676	0.00272125	0.642024	1.2283
EEF1A1P9=2120347	0.448333	9.07375	4.46234	0.00016528	0.00274294	0.632505	1.36446
LAMP2=3890563	-0.551667	10.0146	-4.46204	0.000165405	0.00274294	0.631769	1.46578
NOMO2=7210017	-0.663333	11.0429	-4.46133	0.000165703	0.00274294	0.630013	1.58374
HCST=2260113	-0.386667	9.97417	-4.4611	0.000165801	0.00274294	0.629434	1.30737
SAT2=1980762	-0.501667	10.2958	-4.46103	0.00016583	0.00274294	0.629264	1.41585
PPIAP43=10441	0.553333	13.4679	4.46072	0.00016596	0.00274294	0.628497	1.46747
TRAPPC10=5910082	-0.233333	8.26042	-4.46064	0.000165996	0.00274294	0.628285	1.17555
HSPA8P5=4850136	-0.846667	12.3592	-4.45801	0.000167107	0.00275817	0.621781	1.79834
HNRNPA2B1=1570722	0.346667	10.1625	4.45766	0.000167253	0.00275817	0.620926	1.27162
RPLP0P5=3130403	0.776667	10.21	4.45735	0.000167384	0.00275817	0.620162	1.71317
FAM84B=60014	0.501667	8.62042	4.45689	0.000167583	0.00275817	0.619004	1.41585
RBM38=3140750	-0.44	9.69958	-4.45673	0.000167648	0.00275817	0.618623	1.3566
RNF185=290307	-0.206667	8.30917	-4.45119	0.00017002	0.00279474	0.604919	1.15402
RWDD3=4280689	0.263333	8.74542	4.45067	0.000170245	0.00279602	0.603626	1.20025
LOC648024=2000025	0.456667	11.5633	4.44988	0.000170586	0.00279919	0.601672	1.37237
PHACTR2=6980113	-0.296667	8.35083	-4.44953	0.000170738	0.00279924	0.600806	1.2283
RPS21=2690338	0.568333	11.175	4.4485	0.000171183	0.0028041	0.598267	1.48281
RPS3=6180039	0.411667	14.0783	4.44778	0.000171498	0.00280683	0.596471	1.33022
NBEAL2=4200743	-0.36	8.75667	-4.44406	0.000173122	0.00283095	0.587278	1.28343
HS.556255=5090221	-0.35	8.42208	-4.44277	0.000173689	0.00283777	0.584088	1.27456
GAPDHP23=6550092	0.51	13.5	4.44087	0.00017453	0.00284905	0.579372	1.42405
PHLDA1=5900725	-0.27	8.055	-4.43932	0.000175217	0.00285768	0.57554	1.20581
TOLLIP=6650612	-0.231667	8.17792	-4.43899	0.000175361	0.00285768	0.57474	1.17419
MATR3=5220441	0.396667	9.51375	4.43825	0.000175693	0.00286062	0.572894	1.31646
DPP7=2140487	-0.29	8.79625	-4.43779	0.000175899	0.0028615	0.571752	1.22264
EEF1G=4560719	0.345	13.5925	4.43709	0.000176212	0.00286413	0.570018	1.27015
TNFSF13B=4900435	0.301667	8.505	4.43408	0.00017756	0.00288206	0.562586	1.23257
HDGF=6110474	-0.368333	9.63542	-4.43351	0.000177816	0.00288206	0.56118	1.29086
NFKBIA=4280113	-1.115	11.8938	-4.43332	0.000177901	0.00288206	0.560713	2.16595
NUF2=6980202	0.291667	8.56583	4.43327	0.000177926	0.00288206	0.560576	1.22405
ABHD16A=5910220	-0.29	9.29833	-4.42945	0.000179655	0.00290582	0.551141	1.22264
SNORA70B=2000181	0.281667	8.48958	4.42936	0.0001797	0.00290582	0.550896	1.2156
SSPN=3360373	0.491667	8.71708	4.42816	0.000180245	0.00291214	0.547944	1.40607
SPIN3=1510554	0.508333	8.81792	4.42702	0.000180768	0.00291809	0.545119	1.42241
ZFPM1=7320494	-0.37	8.66875	-4.42542	0.000181503	0.00292744	0.541163	1.29235
SUSD3=1770168	0.786667	10.1837	4.42471	0.000181828	0.0029302	0.539414	1.72508
HSPB1=7200608	-0.596667	10.1671	-4.42437	0.000181986	0.00293024	0.538567	1.51222
RPL5P1=2000367	0.526667	9.56917	4.42313	0.000182561	0.002937	0.53549	1.4406
OGT=1070300	0.363333	12.4204	4.42091	0.000183591	0.0029496	0.530005	1.28639
ADRM1=4280136	-0.433333	9.6225	-4.42077	0.000183657	0.0029496	0.529653	1.35035
PTPRO=3940541	0.576667	8.67542	4.4196	0.000184202	0.00295584	0.526762	1.4914
CDKN3=5260014	0.405	11.1433	4.41876	0.000184595	0.0029596	0.524687	1.32409
TNFRSF18=520066	-0.361667	8.1675	-4.41843	0.00018475	0.0029596	0.523868	1.28491
TSPOAP1=6420646	0.203333	8.09958	4.41753	0.000185168	0.00296379	0.521661	1.15136
ZNF280D=770605	0.33	9.15625	4.41689	0.000185472	0.00296614	0.520064	1.25701
RPL9P18=5290035	0.37	9.185	4.41476	0.000186475	0.00297966	0.514803	1.29235
LARP1=4040376	-0.421667	10.0587	-4.41348	0.00018708	0.0029868	0.511643	1.33947
PAFAH1B3=1510521	0.726667	10.7363	4.41221	0.000187686	0.00299394	0.508491	1.65481
PRXL2C=1740075	-0.31	9.3	-4.41146	0.000188044	0.00299712	0.506633	1.23971
RPS2P9=4890358	1.03667	10.7083	4.41038	0.000188556	0.00300275	0.50398	2.05148
C2CD5=1240661	0.375	10.8871	4.40942	0.000189015	0.00300753	0.501608	1.29684
LANCL1=4150138	0.41	10.4496	4.40782	0.000189786	0.00301581	0.497641	1.32869
PTTG1=1510291	0.518333	12.7433	4.40768	0.000189855	0.00301581	0.497284	1.4323
EMC7=1770181	-0.396667	12.58	-4.40705	0.000190158	0.00301808	0.49573	1.31646
LOC648470=1450136	0.501667	9.27875	4.40421	0.000191529	0.00303729	0.488724	1.41585
MORC2=3060543	-0.23	8.60333	-4.40386	0.000191702	0.00303748	0.487843	1.17283
PQLC2=3710170	-0.198333	8.10167	-4.40164	0.000192781	0.00305202	0.482371	1.14737
SMC4=7380102	0.368333	9.04042	4.40109	0.000193054	0.00305378	0.480991	1.29086
SLC26A11=7040647	-0.28	8.18417	-4.40048	0.000193349	0.00305589	0.479503	1.21419
ELOVL5=4210129	0.506667	11.3971	4.39954	0.000193814	0.0030589	0.47716	1.42076
RNASE4=6590041	0.478333	9.69375	4.39944	0.000193864	0.0030589	0.476911	1.39313
PPP1CA=4210414	-0.25	9.12167	-4.39811	0.000194518	0.00306666	0.473628	1.18921
TMEM181=5670181	0.34	10.625	4.3964	0.00019536	0.00307737	0.469415	1.26576
KLHL5=1410161	0.328333	10.3258	4.39486	0.000196128	0.00308688	0.465592	1.25556
FLCN=6980148	-0.236667	8.18042	-4.39346	0.000196824	0.00309526	0.462138	1.17827
FERMT3=7050736	-0.286667	9.18917	-4.3929	0.000197105	0.0030971	0.460747	1.21982
CLN8=5130066	-0.218333	8.02417	-4.39197	0.000197568	0.0031018	0.458459	1.16339
GMPR2=5090392	0.361667	11.6067	4.39132	0.000197894	0.00310434	0.456851	1.28491
RPS15A=7100717	0.568333	12.3104	4.39092	0.000198097	0.00310494	0.455853	1.48281
SMAD5=7560367	0.403333	10.2475	4.39011	0.000198501	0.0031087	0.453864	1.32256
HK1=1660196	-0.406667	11.8542	-4.3872	0.000199973	0.00312916	0.446661	1.32562
PPM1B=6520739	0.251667	8.58083	4.38586	0.00020065	0.00313492	0.443366	1.19058
ATP5PB=1010598	0.238333	11.3704	4.38582	0.000200673	0.00313492	0.443255	1.17963
RPL18AP16=2570286	0.418333	13.4663	4.38431	0.000201444	0.00314435	0.439518	1.33638
AGO1=1710102	-0.248333	8.79167	-4.38336	0.00020193	0.00314935	0.437166	1.18783
MED24=7400411	-0.306667	9.33042	-4.38153	0.000202866	0.00315909	0.43266	1.23685
RAD9A=2370102	-0.303333	8.95375	-4.38149	0.00020289	0.00315909	0.432546	1.23399
PSEN2=4040605	-0.401667	9.15125	-4.38075	0.000203269	0.00316045	0.430726	1.32103
TUBA1A=5340187	-0.453333	14.0871	-4.38067	0.000203312	0.00316045	0.430522	1.3692
RPL21P39=2340736	0.32	12.8667	4.37908	0.000204129	0.00317055	0.426608	1.24833
NKTR=3170689	0.298333	10.9413	4.37815	0.000204614	0.00317547	0.424296	1.22972
B3GLCT=4640673	-0.375	8.33958	-4.37682	0.000205302	0.00318352	0.421028	1.29684
CAPG=3840367	-0.471667	8.815	-4.37629	0.000205578	0.0031852	0.419715	1.38671
RPS29P10=1110343	0.435	11.7808	4.3759	0.000205784	0.00318577	0.41874	1.35191
ATXN2=1090400	-0.315	10.7825	-4.3753	0.000206095	0.00318797	0.417268	1.24401
FAM3C=1260767	0.44	9.6375	4.3739	0.000206831	0.00319217	0.413795	1.3566
RPL29P15=4560669	0.49	12.1229	4.37388	0.000206838	0.00319217	0.413761	1.40444
KLRG1=4880193	0.38	8.73875	4.37382	0.000206873	0.00319217	0.413594	1.30134
GADD45B=4920110	-0.55	9.41458	-4.37178	0.000207944	0.00320607	0.408563	1.46409
COQ10A=2630008	-0.35	9.20458	-4.3678	0.000210053	0.00323594	0.398729	1.27456
CAMK2G=1010475	0.281667	8.81375	4.36664	0.000210674	0.00324286	0.395852	1.2156
CCNG1=3170110	0.678333	11.8567	4.36546	0.000211302	0.00324989	0.392948	1.60029
RPL22P1=1050369	0.346667	14.1862	4.36455	0.00021179	0.00325453	0.3907	1.27162
LOC653994=130142	0.585	9.4175	4.36426	0.000211948	0.00325453	0.389973	1.50004
POGK=6220368	-0.363333	10.5175	-4.36281	0.000212727	0.00326349	0.3864	1.28639
SLC41A3=940373	0.471667	9.76708	4.36253	0.000212878	0.00326349	0.385708	1.38671
SRGN=360500	-0.3	13.6487	-4.35842	0.000215107	0.00329471	0.375557	1.23114
ARRDC3=4060672	0.303333	8.46958	4.35782	0.000215436	0.00329471	0.374067	1.23399
PRKRA=770021	0.528333	11.2596	4.35779	0.00021545	0.00329471	0.374005	1.44226
KBTBD3=5910274	0.475	8.6525	4.35749	0.000215612	0.00329471	0.373273	1.38992
CD44=4560193	-0.468333	10.1896	-4.35617	0.000216335	0.0033011	0.37001	1.38351
KDSR=4860671	-0.176667	8.185	-4.35609	0.00021638	0.0033011	0.369808	1.13027
SPAG4=1190670	0.44	8.43542	4.35414	0.000217455	0.00331482	0.364979	1.3566
HLTF=4250041	0.296667	8.45417	4.3503	0.000219577	0.00334447	0.355516	1.2283
ZMYM1=6350358	0.246667	8.32875	4.34873	0.000220455	0.00335515	0.351626	1.18646
ACTR2=5570196	0.386667	12.4146	4.34696	0.000221448	0.00336755	0.347247	1.30737
SFXN5=4560192	-0.281667	8.29	-4.34491	0.000222602	0.00338236	0.342185	1.2156
RFFL=1430424	0.42	9.2975	4.34319	0.000223575	0.00339442	0.337935	1.33793
PP7080=1260064	0.4	8.85708	4.34192	0.000224295	0.00339894	0.334803	1.31951
CHD2=7040240	0.361667	9.05583	4.34177	0.000224376	0.00339894	0.334452	1.28491
CDC42SE2=2570767	0.301667	9.10958	4.34161	0.000224471	0.00339894	0.334036	1.23257
MFSD5=6900600	-0.446667	9.42542	-4.34136	0.000224614	0.00339894	0.333418	1.36289
SRP54=1570279	0.416667	8.8275	4.34108	0.000224772	0.00339894	0.332732	1.33484
NUP210=2320215	-0.345	9.98167	-4.3382	0.000226417	0.00342108	0.325627	1.27015
UFL1=4150564	0.248333	8.52208	4.33776	0.000226668	0.00342212	0.32455	1.18783
PSMC3IP=3990148	-0.401667	8.68458	-4.33238	0.000229785	0.00346641	0.311245	1.32103
ERGIC3=6200259	-0.445	11.8717	-4.3295	0.000231467	0.003489	0.304139	1.36131
BRD7P2=6770167	-0.375	9.60875	-4.32871	0.000231926	0.00349314	0.302209	1.29684
MTRF1=6510475	0.26	9.01292	4.32771	0.000232516	0.00349923	0.299735	1.19748
LOC641814=6900608	0.34	14.4892	4.32715	0.00023285	0.00350146	0.298338	1.26576
SMARCC2=6510402	-0.583333	9.68	-4.32509	0.000234068	0.00351644	0.293254	1.49831
SNAP47=5130112	0.338333	9.47458	4.32467	0.000234316	0.00351644	0.292223	1.2643
NELFCD=6250017	-0.405	9.49917	-4.32452	0.000234405	0.00351644	0.291855	1.32409
ST7=5270563	-0.36	8.695	-4.32409	0.000234659	0.00351747	0.290798	1.28343
GAPVD1=1570433	0.256667	10.6392	4.32091	0.000236557	0.00354208	0.282953	1.19472
AIMP2=6960056	-0.6	11.0871	-4.3206	0.000236743	0.00354208	0.282189	1.51572
EIF5A=1850414	-0.385	11.2471	-4.32021	0.000236979	0.00354208	0.281218	1.30586
VPS39=2710204	-0.215	8.56083	-4.32003	0.000237086	0.00354208	0.280778	1.1607
CLEC16A=160224	-0.353333	10.2992	-4.31978	0.000237239	0.00354208	0.28015	1.27751
RPL9P32=2510630	0.39	12.1171	4.31631	0.000239332	0.00357051	0.271594	1.31039
LMF2=1740576	-0.335	9.09667	-4.3138	0.000240859	0.00358843	0.265401	1.26138
LINC00467=6020315	0.491667	9.11042	4.31371	0.000240913	0.00358843	0.265181	1.40607
ZNF384=2100347	-0.243333	8.88542	-4.31283	0.000241451	0.00359361	0.26301	1.18372
PLEKHB2=1470341	-0.351667	9.38917	-4.31189	0.00024203	0.00359779	0.260679	1.27603
RPL13AP16=4390167	0.303333	14.5733	4.3115	0.000242265	0.00359779	0.259733	1.23399
UBAP2=5490097	-0.293333	8.79167	-4.31116	0.000242476	0.00359779	0.258884	1.22547
PCCB=540056	0.323333	11.1196	4.31113	0.000242494	0.00359779	0.258813	1.25122
MCOLN1=6450056	-0.431667	8.70667	-4.31016	0.00024309	0.00360381	0.25642	1.34879
RPSAP18=6420537	0.21	8.34375	4.30867	0.00024401	0.00361459	0.252744	1.15669
PPP2R5C=780068	0.478333	11.62	4.30836	0.000244201	0.00361459	0.251982	1.39313
CARD8=6180377	0.43	10.7646	4.30771	0.000244607	0.00361777	0.250365	1.34723
USP5=6560747	-0.411667	10.2908	-4.30733	0.000244839	0.00361837	0.24944	1.33022
CERS2=3370121	-0.26	9.61958	-4.3069	0.000245104	0.00361946	0.248386	1.19748
ORC1=6660333	-0.24	8.74125	-4.30415	0.000246819	0.0036401	0.241599	1.18099
TFB1M=2340626	0.371667	9.97708	4.30403	0.000246898	0.0036401	0.241287	1.29385
CDK1=1050706	0.4	11.6225	4.30373	0.000247081	0.0036401	0.240566	1.31951
LOC728816=3440541	-0.193333	8.03833	-4.30255	0.000247824	0.00364821	0.237641	1.1434
PIK3C2B=4610180	-0.341667	9.08625	-4.30208	0.000248121	0.00364973	0.236476	1.26722
HS.91389=1990022	-0.398333	9.10208	-4.30121	0.000248668	0.00365494	0.23433	1.31798
CCR10=2680753	-0.255	8.27917	-4.29968	0.000249634	0.0036644	0.230556	1.19334
SAMD1=1440438	-0.193333	8.14	-4.29957	0.0002497	0.0036644	0.230298	1.1434
TSC22D3=6350632	0.988333	10.6446	4.29877	0.000250209	0.00366902	0.228316	1.98389
TUBGCP4=240242	-0.275	8.96833	-4.29724	0.000251181	0.00368042	0.224539	1.20999
VSIG1=2370047	0.323333	8.26958	4.29638	0.000251727	0.00368556	0.222425	1.25122
RLN2=6040270	0.321667	8.23458	4.29461	0.000252861	0.00369696	0.21805	1.24977
NPIPB13=2760189	-0.391667	9.92792	-4.29425	0.000253092	0.00369696	0.217161	1.31191
ADRB2=7570326	0.4	8.70167	4.29424	0.000253093	0.00369696	0.217156	1.31951
ARL16=7050500	-0.341667	9.42	-4.29186	0.000254627	0.00371649	0.211275	1.26722
RBM12=2810328	0.313333	9.27625	4.28963	0.000256068	0.00373463	0.205781	1.24258
C9orf72=7570022	0.406667	8.7575	4.2893	0.000256283	0.00373489	0.204964	1.32562
DDX19A=3520689	-0.32	9.46875	-4.28645	0.000258142	0.00375909	0.197926	1.24833
SUPT4H1=1770070	-0.368333	9.32833	-4.28604	0.000258409	0.00376007	0.196921	1.29086
EID2B=2350543	-0.933333	13.3221	-4.28357	0.000260028	0.00378071	0.190841	1.90968
TMED2=4290537	0.513333	12.4725	4.28287	0.000260492	0.00378455	0.189105	1.42734
C16orf72=3180450	0.418333	9.685	4.28178	0.000261208	0.00379204	0.186432	1.33638
HSPA5=870131	0.576667	10.2575	4.28131	0.000261522	0.00379367	0.185265	1.4914
MRPL17=6660270	0.45	10.9454	4.28079	0.000261865	0.00379573	0.183989	1.36604
RPL30=6660554	0.331667	14.3842	4.28048	0.000262071	0.00379581	0.183222	1.25847
ATP23=5290239	0.52	10.4017	4.27407	0.000266362	0.003855	0.167417	1.43396
RPL12P32=5090326	0.775	12.6592	4.27344	0.000266788	0.00385821	0.165859	1.71119
IL12RB2=3930019	-0.326667	8.08958	-4.27247	0.000267443	0.00386473	0.163471	1.25411
CMAS=2140379	0.316667	9.81917	4.2711	0.000268374	0.00387494	0.160092	1.24545
PSMD1=5090647	-0.736667	10.0667	-4.27082	0.00026856	0.00387494	0.159415	1.66632
CLN8=290661	-0.266667	8.34292	-4.2641	0.000273172	0.00393548	0.142844	1.20303
ACACA=2630692	0.523333	9.31917	4.2641	0.000273173	0.00393548	0.142842	1.43727
CLCC1=3610722	0.32	9.11417	4.26271	0.000274134	0.00394604	0.139423	1.24833
GIT2=4540626	0.311667	8.56917	4.26244	0.000274324	0.00394604	0.138752	1.24114
ANAPC16=7210300	0.366667	10.0337	4.2612	0.000275186	0.00395543	0.135698	1.28937
RPS29P17=4250133	0.316667	14.2546	4.25911	0.000276649	0.00397344	0.130538	1.24545
SQLE=7050068	0.425	9.60708	4.25772	0.000277625	0.00398219	0.127109	1.34257
SYNE2=10634	-0.236667	8.19667	-4.25764	0.00027768	0.00398219	0.126918	1.17827
C11orf58=3840440	0.27	9.46833	4.25658	0.000278428	0.00398748	0.124302	1.20581
CEP44=5690181	0.491667	10.3287	4.25652	0.000278471	0.00398748	0.12415	1.40607
FAM72D=1090725	0.53	10.7988	4.25142	0.000282086	0.00403618	0.1116	1.44393
NEMP1=1110494	-0.275	9.68583	-4.25104	0.000282361	0.00403705	0.110654	1.20999
FAM217B=770221	-0.308333	9.67292	-4.25062	0.000282659	0.00403827	0.109624	1.23828
TMEM147=2600324	-0.533333	11.3217	-4.25017	0.000282978	0.00403976	0.108529	1.44727
HS.294103=2030048	0.415	9.92542	4.24969	0.000283325	0.00404166	0.107337	1.3333
POLRMT=1990053	-0.445	8.88917	-4.24872	0.000284025	0.00404836	0.104934	1.36131
ATP6V0C=3610397	-0.315	13.3275	-4.24844	0.000284223	0.00404836	0.104256	1.24401
SLCO5A1=2350450	-0.366667	8.13125	-4.24812	0.000284456	0.00404862	0.10346	1.28937
ST3GAL5=5260403	-0.406667	9.11417	-4.24765	0.000284791	0.00404897	0.102315	1.32562
C2orf68=4920521	0.258333	8.32542	4.24736	0.000285	0.00404897	0.101601	1.1961
GPR89B=4570600	0.37	9.78292	4.24719	0.000285123	0.00404897	0.10118	1.29235
CEP95=2070593	0.228333	10.2879	4.24627	0.000285789	0.00405081	0.0989111	1.17148
VEGFA=2640224	0.401667	8.45125	4.24565	0.000286235	0.00405081	0.0973939	1.32103
BOLA2=4860543	0.37	8.81542	4.24563	0.000286255	0.00405081	0.0973263	1.29235
CCNB2=5360070	0.338333	11.8192	4.24562	0.000286262	0.00405081	0.097304	1.2643
HS.564874=3140273	-0.395	8.46042	-4.24553	0.000286325	0.00405081	0.0970869	1.31494
KIAA1147=990044	-0.32	8.45375	-4.24493	0.00028676	0.00405391	0.0956126	1.24833
FNIP1=2450563	-0.281667	9.42833	-4.24441	0.000287141	0.00405626	0.0943211	1.2156
PNRC2=1010202	0.301667	8.5875	4.24388	0.000287525	0.00405866	0.0930186	1.23257
RHBDD2=510373	-0.433333	8.95542	-4.24308	0.000288105	0.00406381	0.0910586	1.35035
TSHR=4050022	0.271667	8.1675	4.24274	0.000288358	0.00406434	0.090205	1.2072
NFKB2=3310615	-0.306667	8.32	-4.24223	0.000288727	0.0040665	0.0889622	1.23685
CSRP1=6370397	-0.37	9.67	-4.24166	0.000289145	0.00406675	0.0875525	1.29235
EIF3I=2710068	-0.316667	11.8421	-4.24162	0.000289175	0.00406675	0.0874523	1.24545
ATPAF1=4890491	0.38	10.6321	4.24114	0.000289526	0.00406866	0.0862721	1.30134
SMYD3=540452	0.366667	9.47917	4.23983	0.000290483	0.00407908	0.0830611	1.28937
SPHK1=2470689	-0.258333	8.05583	-4.23843	0.000291521	0.00408918	0.0795918	1.1961
PTGES3P3=1090181	0.265	8.73292	4.23821	0.000291682	0.00408918	0.0790566	1.20164
RBPMS2=5960682	-0.248333	7.95292	-4.23798	0.000291852	0.00408918	0.0784888	1.18783
GALK2=5670121	0.286667	8.42958	4.23681	0.000292714	0.00409727	0.0756215	1.21982
CDC25C=3460152	0.285	9.30292	4.23641	0.000293015	0.00409727	0.0746186	1.21841
DCTPP1=7650435	-0.715	10.4829	-4.23617	0.000293191	0.00409727	0.0740363	1.64148
AMT=940450	0.47	8.96167	4.23603	0.000293297	0.00409727	0.0736839	1.38511
NT5C3A=3940520	1.00667	12.4542	4.23505	0.000294022	0.00410436	0.0712827	2.00926
CHCHD7=3850180	0.313333	8.77708	4.23216	0.000296185	0.0041315	0.0641526	1.24258
JDP2=1410543	0.37	8.5375	4.23053	0.000297408	0.00413557	0.0601462	1.29235
PPIE=5390181	0.306667	9.65042	4.23045	0.000297464	0.00413557	0.0599633	1.23685
USF2=6330088	-0.33	8.78875	-4.23025	0.000297619	0.00413557	0.0594562	1.25701
ORAI1=5700717	-0.303333	8.325	-4.23022	0.000297642	0.00413557	0.0593803	1.23399
SLC44A1=4290605	0.533333	12.6337	4.23015	0.00029769	0.00413557	0.0592246	1.44727
TMEM256=2340521	0.4	12.6954	4.23002	0.000297791	0.00413557	0.0588944	1.31951
ZNF773=630332	-0.481667	9.14958	-4.22795	0.000299358	0.00415427	0.05379	1.39636
FLJ20021=5290678	0.861667	9.8825	4.2267	0.000300302	0.00416432	0.0507257	1.81714
CDK5RAP2=4260017	-0.223333	8.71208	-4.22613	0.000300737	0.00416703	0.0493198	1.16743
CKAP2L=6380324	0.353333	10.1258	4.22587	0.000300939	0.00416703	0.0486663	1.27751
HS.561747=3370037	-0.505	11.7112	-4.2238	0.000302513	0.00418576	0.0435924	1.41912
RAC1=630204	-0.448333	11.4537	-4.22345	0.000302782	0.00418642	0.0427266	1.36446
LSG1=6660619	-0.33	8.79583	-4.22257	0.000303457	0.00419268	0.0405625	1.25701
FBXO3=5490707	0.226667	8.86875	4.22175	0.000304093	0.0041984	0.0385247	1.17013
TMEM131L=1010152	-0.425	8.88542	-4.22095	0.000304707	0.0042038	0.0365632	1.34257
MID1IP1=6580121	0.678333	10.4563	4.22049	0.000305062	0.00420452	0.0354334	1.60029
PHACTR1=3170139	-0.705	9.70208	-4.22031	0.000305204	0.00420452	0.0349787	1.63014
DENND4B=5690324	-0.451667	9.9975	-4.21995	0.000305475	0.00420518	0.0341151	1.36762
UBR2=1990725	0.33	10.0204	4.21847	0.000306625	0.00421793	0.0304636	1.25701
GLB1=1340634	-0.493333	10.9733	-4.21775	0.000307182	0.00422253	0.0286959	1.40769
FLAD1=4290014	-0.451667	9.55625	-4.21682	0.000307905	0.00422938	0.0264109	1.36762
PPA1=4050452	0.29	13.3246	4.21272	0.000311117	0.00426771	0.0163211	1.22264
FGFR1OP2=1340681	0.34	9.82458	4.21269	0.000311147	0.00426771	0.0162253	1.26576
TCTN3=6620056	-0.495	8.76792	-4.21185	0.000311804	0.00427362	0.0141735	1.40932
NOP2=6960538	-0.465	8.80833	-4.21142	0.000312142	0.00427514	0.013122	1.38032
LOC100128689=7380133	0.298333	10.0846	4.21109	0.000312405	0.00427565	0.0123013	1.22972
FAM3C=780332	0.383333	9.5125	4.21061	0.000312783	0.00427773	0.011125	1.30435
TRIB1=4810520	-0.385	12.4775	-4.20943	0.000313718	0.00428741	0.00822346	1.30586
NONO=4560056	-0.373333	12.4892	-4.2078	0.00031502	0.00429988	0.00419601	1.29534
NR4A3=6200026	-0.226667	7.99583	-4.20765	0.000315136	0.00429988	0.0038386	1.17013
ZMYM2=5270088	0.33	9.49792	4.20743	0.000315314	0.00429988	0.00329039	1.25701
MCRIP1=6480754	-0.255	8.31625	-4.20636	0.000316167	0.0043084	0.000664349	1.19334
ADAM10=5290300	0.363333	9.04458	4.20424	0.000317868	0.00432846	-0.00455456	1.28639
AURKA=4730605	0.368333	10.9512	4.20322	0.00031869	0.00433652	-0.0070635	1.29086
GBP5=1510364	0.571667	11.4167	4.20076	0.000320683	0.0043605	-0.0131249	1.48624
RPL29P6=2190630	0.618333	11.0029	4.1984	0.000322604	0.00438347	-0.0189318	1.5351
ZC3H12C=380672	-0.378333	8.24625	-4.19751	0.000323329	0.00438859	-0.0211147	1.29984
BIRC3=7210154	-0.738333	8.92417	-4.19737	0.000323446	0.00438859	-0.0214651	1.66825
KHDRBS3=6270273	-0.235	8.22333	-4.19643	0.000324209	0.00439579	-0.023756	1.17691
GALNT11=4480669	-0.255	8.9225	-4.19428	0.000325984	0.00441669	-0.0290639	1.19334
VPS4A=3460220	-0.311667	8.7075	-4.19389	0.0003263	0.0044178	-0.0300065	1.24114
IL2RG=6450390	-0.2	8.14875	-4.1929	0.000327123	0.00442577	-0.0324553	1.1487
KATNB1=3190022	-0.435	9.52042	-4.19257	0.000327392	0.00442624	-0.0332533	1.35191
UBA6=2070019	0.295	10.5675	4.19088	0.000328792	0.00444199	-0.0374024	1.22688
CHPF=4250291	-0.365	9.01292	-4.18864	0.000330666	0.00446411	-0.0429253	1.28788
MRPS33=7380491	0.338333	9.38125	4.18829	0.000330958	0.00446486	-0.0437834	1.2643
FKBP2=1010068	-0.53	10.9867	-4.18745	0.000331665	0.00447102	-0.0458571	1.44393
LOC90925=4670113	0.661667	11.985	4.18718	0.000331888	0.00447102	-0.0465117	1.58191
LOC401676=610577	0.356667	9.37292	4.18617	0.000332737	0.00447926	-0.048994	1.28046
CBR3=5560543	-0.295	8.36875	-4.18449	0.000334152	0.00449511	-0.0531199	1.22688
FAM30A=380390	0.725	10.4125	4.18347	0.000335016	0.00450352	-0.055629	1.6529
PRMT1=6400138	-0.548333	10.8283	-4.18175	0.00033648	0.00451998	-0.0598668	1.4624
PRMT9=2450553	0.305	8.96958	4.18121	0.000336937	0.00452129	-0.0611873	1.23542
FAM189B=1850047	0.421667	10.4858	4.18107	0.000337056	0.00452129	-0.0615284	1.33947
KPNA6=5340021	-0.268333	9.95083	-4.18071	0.000337367	0.00452225	-0.0624259	1.20442
POLR3A=3140452	-0.255	9.23583	-4.17693	0.000340607	0.00456201	-0.0717146	1.19334
SEC63=7160521	0.365	9.7875	4.17667	0.00034083	0.00456201	-0.0723513	1.28788
ACAP2=3060747	0.226667	8.85625	4.17641	0.000341058	0.00456201	-0.0729996	1.17013
C4orf33=1850110	0.463333	9.97625	4.17582	0.000341561	0.00456489	-0.0744329	1.37872
LOC646197=110195	-0.453333	9.08292	-4.1756	0.000341757	0.00456489	-0.0749897	1.3692
ICAM3=5550278	-0.373333	11.6633	-4.17116	0.000345617	0.0046132	-0.085905	1.29534
NT5C3A=7000398	0.946667	11.4971	4.1695	0.000347063	0.00462922	-0.0899615	1.92741
NCALD=60093	0.825	8.9425	4.16745	0.000348867	0.00464921	-0.0949989	1.77154
NOMO1=2650040	-0.45	9.00667	-4.16724	0.000349053	0.00464921	-0.0955183	1.36604
NDUFB4=6660451	0.218333	8.3075	4.16626	0.000349924	0.00465631	-0.0979386	1.16339
CDH1=1300113	0.47	8.56417	4.16602	0.000350132	0.00465631	-0.0985153	1.38511
ZFP36L1=830164	-0.733333	10.825	-4.1658	0.000350326	0.00465631	-0.0990546	1.66248
ZNF518A=4220161	0.308333	9.17125	4.16427	0.00035169	0.00467114	-0.102829	1.23828
PPIAP35=2260053	0.535	12.2188	4.16291	0.000352899	0.00468391	-0.106165	1.44894
VSIR=6620292	0.483333	9.68	4.16157	0.000354097	0.00469651	-0.109456	1.39797
REXO1=5720767	-0.395	8.76542	-4.16059	0.000354979	0.0047049	-0.111874	1.31494
NR1H3=3710450	0.4	8.68875	4.16023	0.000355297	0.00470569	-0.112745	1.31951
CCNK=1010053	-0.315	10.8517	-4.15979	0.000355691	0.00470569	-0.11382	1.24401
FKRP=3520521	-0.235	8.21708	-4.15965	0.000355818	0.00470569	-0.114167	1.17691
RABGAP1L=360221	-0.393333	10.1254	-4.15941	0.000356035	0.00470569	-0.114759	1.31342
SETD1A=2510674	-0.37	9.06375	-4.15885	0.000356538	0.00470905	-0.116133	1.29235
APAF1=1820324	0.598333	9.91667	4.15719	0.000358041	0.00472559	-0.120219	1.51397
CNIH1=3120767	0.381667	10.5921	4.15675	0.000358441	0.00472614	-0.121303	1.30285
ISG20L2=2690224	-0.305	9.75542	-4.15652	0.000358644	0.00472614	-0.121853	1.23542
ZMIZ2=7150541	-0.468333	9.01542	-4.15631	0.000358834	0.00472614	-0.122367	1.38351
SEC62=110327	0.291667	9.40625	4.15478	0.000360226	0.00474118	-0.126129	1.22405
SHCBP1=990025	-0.495	8.99542	-4.15257	0.000362244	0.00476441	-0.131555	1.40932
MAST3=4200475	-0.405	9.55417	-4.1512	0.000363508	0.00477771	-0.134939	1.32409
RAB11FIP3=3610112	-0.443333	9.49083	-4.14843	0.000366058	0.00480788	-0.141731	1.35974
RAB28=1990767	0.245	8.58375	4.14606	0.000368257	0.0048334	-0.147547	1.18509
TCEAL8=7380138	0.515	9.94417	4.14545	0.000368824	0.00483561	-0.149042	1.42899
RNF103=6580332	-0.441667	10.7179	-4.14533	0.000368937	0.00483561	-0.14934	1.35817
FAM222B=5570224	-0.248333	9.07625	-4.14505	0.000369204	0.00483575	-0.150043	1.18783
TSC22D3=770494	0.253333	8.03708	4.14458	0.000369641	0.00483812	-0.151191	1.19196
LOC100133609=780672	-0.24	8.49292	-4.14415	0.000370042	0.00484001	-0.152244	1.18099
ZC3H12A=2490017	-0.268333	8.47417	-4.14383	0.000370341	0.00484057	-0.153028	1.20442
CTSZ=4220259	-0.826667	10.1062	-4.14336	0.000370778	0.00484293	-0.154173	1.77358
DHX16=1570520	-0.483333	10.4675	-4.1425	0.000371584	0.0048452	-0.156284	1.39797
PPM1A=3310402	0.386667	8.65708	4.14238	0.000371703	0.0048452	-0.156595	1.30737
SAR1B=6620537	0.448333	10.8067	4.14222	0.000371854	0.0048452	-0.156989	1.36446
TSC22D3=6350446	0.766667	9.24708	4.14208	0.000371977	0.0048452	-0.157312	1.70133
SRGN=7550484	-0.41	13.4537	-4.14139	0.000372629	0.00484876	-0.159013	1.32869
POTEM=7100392	0.241667	8.49	4.14125	0.000372764	0.00484876	-0.159364	1.18236
SLC4A2=1010309	-0.268333	8.29792	-4.13912	0.000374779	0.00486863	-0.1646	1.20442
SPNS1=1230192	-0.323333	10.0288	-4.13909	0.000374808	0.00486863	-0.164673	1.25122
RUBCNL=2850286	-0.681667	10.7037	-4.13837	0.000375486	0.00487114	-0.166429	1.60399
GSTO1=6770730	0.43	11.7608	4.13834	0.000375517	0.00487114	-0.166509	1.34723
ENTPD1=5550279	-0.871667	11.6587	-4.13517	0.00037854	0.0049068	-0.174297	1.82978
PTGS2=1820632	-0.333333	8.015	-4.13489	0.000378799	0.0049068	-0.174962	1.25992
RPL7AP53=2320102	0.545	10.0033	4.13464	0.000379045	0.0049068	-0.175591	1.45902
GMDS=6840156	0.466667	10.8954	4.13364	0.000380003	0.00491255	-0.178043	1.38191
PIR=2120037	0.445	8.83	4.13319	0.00038044	0.00491255	-0.179158	1.36131
BLVRA=2940022	-0.363333	10.2192	-4.13307	0.000380546	0.00491255	-0.179429	1.28639
LOC136143=4760431	0.406667	10.2479	4.13286	0.000380753	0.00491255	-0.179956	1.32562
SLC26A6=150692	0.503333	10.2171	4.13282	0.000380789	0.00491255	-0.180051	1.41748
RAB38=2600070	-0.4	8.26625	-4.1324	0.000381192	0.00491341	-0.181076	1.31951
RPL23AP57=2810626	0.295	14.3167	4.13221	0.000381376	0.00491341	-0.181546	1.22688
ARHGDIA=4760255	-0.493333	11.2	-4.13192	0.000381656	0.00491366	-0.182259	1.40769
MANEA=3060767	0.53	9.06917	4.13103	0.000382513	0.00492133	-0.184435	1.44393
RPS10P22=3610598	0.286667	8.44	4.12902	0.00038447	0.00494314	-0.18939	1.21982
ZNF324=7040139	-0.29	8.32292	-4.12753	0.000385916	0.00495712	-0.193038	1.22264
SLC37A4=5130577	0.535	10.8596	4.12736	0.000386081	0.00495712	-0.193453	1.44894
LOC652545=1190070	-0.261667	8.97375	-4.12365	0.00038972	0.00499952	-0.20256	1.19886
FXYD5=1470332	-0.441667	11.8154	-4.12338	0.000389985	0.00499952	-0.203221	1.35817
GRINA=3800392	-0.543333	9.45208	-4.12318	0.000390178	0.00499952	-0.203701	1.45734
CSNK2B=3450156	-0.24	11.77	-4.12286	0.000390498	0.00500022	-0.204497	1.18099
SLX4=2120341	0.441667	10.3054	4.12204	0.000391307	0.0050072	-0.206508	1.35817
TNFSF12=1090747	-0.361667	8.33833	-4.11946	0.000393865	0.00503291	-0.212832	1.28491
C8orf59=1510452	0.335	12.4887	4.11946	0.000393869	0.00503291	-0.212843	1.26138
SNRNP25=4760450	-0.555	11.3212	-4.11921	0.000394116	0.00503291	-0.213452	1.46917
RPS27AP11=4040026	0.363333	13.6671	4.11838	0.00039494	0.00504002	-0.21548	1.28639
SNORA79=1090196	1.225	10.7825	4.11774	0.00039558	0.00504478	-0.217052	2.33755
ZC3H6=4780041	0.176667	8.10417	4.11582	0.000397503	0.00506589	-0.22176	1.13027
SEC63=4290598	0.286667	8.80208	4.11481	0.000398516	0.00507446	-0.224232	1.21982
CYTOR=5910546	-0.56	9.51583	-4.1144	0.000398929	0.00507446	-0.225236	1.47427
CD82=2340768	-0.358333	9.35625	-4.11378	0.000399563	0.00507446	-0.226778	1.28194
FAM13B=3520324	-0.415	10.2046	-4.1136	0.000399739	0.00507446	-0.227205	1.3333
SUPT16H=780753	-0.506667	10.8946	-4.11359	0.000399749	0.00507446	-0.227229	1.42076
JAK1=1740543	0.346667	10.1221	4.11355	0.000399788	0.00507446	-0.227324	1.27162
LOC148430=2480041	0.801667	12.7208	4.11097	0.000402403	0.00510006	-0.233653	1.74311
CSK=3170239	-0.466667	10.9288	-4.11078	0.000402603	0.00510006	-0.234137	1.38191
APMAP=4040204	-0.355	9.59792	-4.11076	0.000402615	0.00510006	-0.234165	1.27899
TMEM259=3420333	-0.3	9.66417	-4.10952	0.000403884	0.0051112	-0.23722	1.23114
CASP17P=650072	0.515	8.82	4.10937	0.000404036	0.0051112	-0.237584	1.42899
PPIH=5130241	0.353333	10.7392	4.10838	0.000405044	0.00512052	-0.240003	1.27751
UBB=4860286	-0.315	14.1704	-4.10778	0.00040566	0.00512468	-0.24148	1.24401
KDSR=1740242	-0.321667	9.41833	-4.10733	0.000406121	0.00512468	-0.242582	1.24977
CBX3=1400017	0.341667	10.7762	4.10727	0.000406187	0.00512468	-0.242738	1.26722
ELF4=1410168	-0.4	9.19625	-4.10684	0.000406625	0.00512532	-0.243785	1.31951
LOC641727=4010619	0.3	9.49	4.10665	0.000406826	0.00512532	-0.244264	1.23114
TANGO2=630446	-0.26	8.76125	-4.10643	0.000407052	0.00512532	-0.244804	1.19748
ERI2=5490291	0.226667	8.39583	4.10602	0.000407468	0.00512626	-0.245797	1.17013
SLC17A9=4250241	-0.25	8.80333	-4.10583	0.000407669	0.00512626	-0.246273	1.18921
SLC25A23=6280092	0.911667	10.4108	4.10285	0.000410747	0.00516153	-0.253576	1.88122
DYRK2=2100743	0.671667	9.67083	4.10256	0.000411041	0.00516179	-0.254269	1.59291
DCK=5290703	0.365	10.4192	4.10175	0.000411892	0.00516903	-0.256276	1.28788
RPL7AP34=2710100	0.325	10.6329	4.10056	0.000413126	0.00518109	-0.259181	1.25266
ZFAND6=4810674	0.546667	10.415	4.09875	0.000415025	0.00520037	-0.263631	1.46071
PRKAR1B=830463	-0.206667	8.19333	-4.09857	0.000415214	0.00520037	-0.264074	1.15402
PDK3=110347	0.32	9.72583	4.09806	0.000415745	0.00520357	-0.265315	1.24833
KLF12=1430711	0.338333	8.64708	4.09739	0.000416445	0.00520713	-0.266946	1.2643
COX7C=7570475	0.328333	14.1879	4.09726	0.000416582	0.00520713	-0.267265	1.25556
DYRK1A=2640008	0.293333	8.59167	4.09633	0.00041756	0.00521591	-0.269542	1.22547
RPS2P20=7320196	0.61	10.9542	4.09502	0.000418947	0.00522978	-0.272761	1.52626
RPL9P2=5090753	0.293333	8.72083	4.09392	0.000420118	0.00524093	-0.275469	1.22547
LOC729684=6250703	0.306667	9.00042	4.09349	0.000420571	0.00524129	-0.276515	1.23685
TMEM43=2510392	-0.28	9.65583	-4.09321	0.000420871	0.00524129	-0.277207	1.21419
LOC649076=3850762	0.345	14.6496	4.09311	0.000420979	0.00524129	-0.277456	1.27015
RPL21P16=1300215	0.421667	9.50292	4.09108	0.000423138	0.00526469	-0.282419	1.33947
SERTAD1=4290072	-0.236667	8.92667	-4.09043	0.000423832	0.00526986	-0.284011	1.17827
TMEM200A=4780523	0.593333	8.67083	4.08986	0.000424441	0.00527396	-0.285404	1.50873
DDX56=7380653	-0.288333	9.35708	-4.08878	0.000425605	0.00527926	-0.288061	1.22123
LRP10=4760349	-0.49	11.8646	-4.08876	0.000425628	0.00527926	-0.288113	1.40444
CTDNEP1=3290672	-0.305	9.28667	-4.08868	0.000425707	0.00527926	-0.288293	1.23542
LOC727877=5360544	-0.213333	8.16917	-4.08823	0.000426191	0.00528181	-0.289397	1.15936
USP14=5670482	0.266667	8.84292	4.0872	0.000427306	0.00528603	-0.291931	1.20303
ITFG2=6550195	-0.448333	9.29875	-4.08717	0.000427336	0.00528603	-0.292	1.36446
PPIAP53=2480437	0.351667	8.90208	4.08714	0.000427372	0.00528603	-0.292081	1.27603
JAM2=840278	-0.303333	8.39042	-4.08667	0.000427871	0.00528874	-0.293214	1.23399
KCNK6=3870041	-0.328333	8.84125	-4.08586	0.000428752	0.00529299	-0.295209	1.25556
C11orf54=2470463	0.466667	9.46	4.08584	0.000428775	0.00529299	-0.295262	1.38191
GTF3C2=2140064	-0.405	10.7771	-4.08419	0.000430562	0.00531158	-0.299298	1.32409
PPIAP8=4730025	0.301667	14.7075	4.08353	0.000431284	0.00531701	-0.300923	1.23257
LINC02210-CRHR1=240152	0.433333	9.40625	4.08223	0.000432697	0.00532916	-0.304097	1.35035
TMEM19=110196	0.353333	9.79583	4.08197	0.000432982	0.00532916	-0.304736	1.27751
UBASH3B=1940524	-0.906667	9.10417	-4.08185	0.000433116	0.00532916	-0.305037	1.87471
ENPP4=3060471	0.323333	9.57625	4.0809	0.00043416	0.00533853	-0.307372	1.25122
PUSL1=3390010	-0.201667	8.24667	-4.07986	0.000435298	0.00534904	-0.309912	1.15003
OSBPL10=6760593	0.391667	10.175	4.07752	0.000437876	0.00537722	-0.31564	1.31191
DDX51=1070692	-0.275	8.47792	-4.0754	0.000440229	0.00539971	-0.32084	1.20999
LTN1=2940181	0.238333	8.91458	4.07535	0.000440279	0.00539971	-0.320951	1.17963
NSUN3=6290086	0.296667	8.63083	4.0742	0.000441556	0.00541185	-0.323759	1.2283
GSTO1=4900070	0.285	12.5196	4.07371	0.000442105	0.00541507	-0.324965	1.21841
LOC643995=6510239	-0.253333	8.78917	-4.07194	0.000444086	0.0054358	-0.329302	1.19196
TMEM167A=3870008	0.28	10.9196	4.07106	0.000445071	0.00544433	-0.331451	1.21419
TNFSF13B=6840020	0.321667	9.36667	4.07007	0.000446185	0.00545443	-0.333877	1.24977
SKI=2140164	-0.178333	8.34333	-4.06957	0.000446754	0.00545744	-0.335113	1.13158
RPS14P3=2320291	0.341667	13.7662	4.06934	0.000447009	0.00545744	-0.335666	1.26722
SNURF=1050408	0.423333	10.4162	4.06852	0.000447941	0.00546528	-0.337686	1.34102
RTN4=780402	-0.335	10.3475	-4.0681	0.000448417	0.00546757	-0.338718	1.26138
ATP1B3=1510088	-0.493333	13.0729	-4.06781	0.000448735	0.00546791	-0.339405	1.40769
SNRPN=1740273	0.385	11.2713	4.06684	0.000449841	0.00547786	-0.341794	1.30586
CIPC=7050204	0.281667	9.1325	4.06625	0.000450511	0.00548248	-0.343238	1.2156
ALDH1L2=4250411	0.431667	8.73583	4.06498	0.000451961	0.00549501	-0.346355	1.34879
HOPX=3850246	1.00833	10.0425	4.06483	0.000452123	0.00549501	-0.346701	2.01159
VPS18=990672	-0.35	8.76333	-4.06425	0.000452791	0.00549959	-0.348133	1.27456
POMGNT1=2940224	-0.426667	9.64708	-4.06303	0.00045419	0.00551303	-0.351125	1.34412
TROVE2=360259	0.235	10.9229	4.06205	0.000455313	0.00552032	-0.35352	1.17691
NRROS=5220678	-0.508333	9.47042	-4.062	0.000455375	0.00552032	-0.353652	1.42241
U2AF1L4=4050059	-0.358333	9.12	-4.06165	0.000455776	0.00552057	-0.354505	1.28194
MAPK1=3180398	-0.265	9.00792	-4.06143	0.000456023	0.00552057	-0.355033	1.20164
FCRLB=4730204	0.425	9.365	4.06121	0.000456272	0.00552057	-0.355562	1.34257
TACC3=4390484	-0.4	10.2496	-4.05915	0.000458654	0.00554583	-0.360611	1.31951
RPS6KA1=4730739	-0.256667	9.8075	-4.0572	0.000460917	0.00556722	-0.365386	1.19472
NFKB2=1710504	-0.296667	8.1475	-4.05712	0.000461012	0.00556722	-0.365584	1.2283
ATP6V0B=7160059	-0.526667	12.1679	-4.05481	0.000463705	0.00559454	-0.371234	1.4406
RHOG=4010753	-0.41	10.8837	-4.05467	0.000463866	0.00559454	-0.371571	1.32869
LOC728457=6960192	0.446667	10.5908	4.05392	0.000464753	0.00559978	-0.373423	1.36289
SRP68=1340750	-0.326667	10.8758	-4.0538	0.000464894	0.00559978	-0.373717	1.25411
TM2D1=870458	0.371667	9.24667	4.05305	0.000465769	0.00560674	-0.375541	1.29385
ERP29=830730	0.406667	11.0337	4.05268	0.000466203	0.0056084	-0.376445	1.32562
LEAP2=4570546	0.271667	8.84	4.05148	0.000467616	0.00561982	-0.379378	1.2072
HMGN2=2000184	0.321667	9.04417	4.05137	0.000467748	0.00561982	-0.379653	1.24977
PHF13=3060022	-0.248333	9.93	-4.05054	0.000468729	0.00562803	-0.381684	1.18783
PIGO=3890196	-0.225	8.9025	-4.04928	0.000470219	0.00564232	-0.384761	1.16878
LOC285074=730626	0.306667	8.97458	4.04769	0.000472111	0.00566143	-0.388655	1.23685
MINAR1=1740121	0.355	8.3325	4.04622	0.000473867	0.00567888	-0.392254	1.27899
ERCC6L=3370424	-0.251667	8.60167	-4.04564	0.00047456	0.00568359	-0.393672	1.19058
ZNF880=2850224	-0.395	8.84708	-4.04459	0.000475819	0.00569505	-0.396241	1.31494
PRPSAP2=5890669	0.26	10.5304	4.04162	0.000479394	0.00573421	-0.4035	1.19748
BID=1190022	-0.341667	8.25167	-4.04131	0.000479767	0.00573504	-0.404254	1.26722
FBXO7=4780048	-0.203333	9.8875	-4.04062	0.000480612	0.00574151	-0.405959	1.15136
WDR5=4850079	-0.258333	8.62458	-4.04013	0.000481197	0.00574486	-0.407138	1.1961
G2E3=2850364	0.333333	8.77208	4.0396	0.000481841	0.00574891	-0.408435	1.25992
PLIN2=1400446	-0.281667	8.44417	-4.0381	0.000483669	0.00576459	-0.412106	1.2156
PITRM1=1510072	-0.293333	9.07333	-4.03802	0.000483765	0.00576459	-0.412299	1.22547
LOC644799=1980176	0.506667	10.3708	4.03665	0.000485444	0.00578094	-0.415657	1.42076
RAB2B=670609	0.443333	11.3471	4.0362	0.000485998	0.0057839	-0.416764	1.35974
TNF=2640301	-0.603333	8.65875	-4.03468	0.000487861	0.00580242	-0.420473	1.51922
UBQLN4=3610487	-0.433333	10.4138	-4.03355	0.000489251	0.00581529	-0.423231	1.35035
STX8=3130379	0.406667	10.3262	4.0298	0.000493903	0.00586559	-0.432404	1.32562
RPL17P7=6580017	0.308333	14.2462	4.02964	0.000494105	0.00586559	-0.432801	1.23828
NPC2=540075	-0.396667	13.4938	-4.02784	0.00049635	0.00588488	-0.437195	1.31646
DCAF7=2000577	-0.22	11.3688	-4.02784	0.000496353	0.00588488	-0.437201	1.16473
LRRCC1=1500681	0.475	9.75125	4.02723	0.000497118	0.00589025	-0.438694	1.38992
UBXN2A=7160382	-0.373333	10.0262	-4.02437	0.00050071	0.00592909	-0.445671	1.29534
TCIRG1=70672	-0.333333	10.4483	-4.02386	0.000501352	0.00593298	-0.446914	1.25992
CIPC=380379	0.316667	9.51	4.0229	0.000502569	0.00594366	-0.449264	1.24545
EFTUD2=6980475	-0.473333	10.2342	-4.02055	0.000505562	0.00597532	-0.45502	1.38831
TFIP11=2100332	-0.273333	9.745	-4.01944	0.000506971	0.00598822	-0.457716	1.2086
SDSL=3390021	-0.271667	8.26125	-4.01901	0.000507525	0.00599102	-0.458775	1.2072
MPLKIP=1470390	0.333333	9.24292	4.01752	0.00050943	0.00600975	-0.462405	1.25992
SLC15A4=160279	-0.37	10.3154	-4.01705	0.000510044	0.00601018	-0.463574	1.29235
LGALS9C=840669	-0.188333	8.15583	-4.017	0.000510103	0.00601018	-0.463685	1.13945
RPL21P39=2680612	0.363333	12.8667	4.01608	0.000511289	0.00602039	-0.465935	1.28639
PSPH=3800520	0.513333	9.18375	4.01528	0.000512317	0.00602718	-0.467882	1.42734
VAV1=7000619	-0.298333	9.54208	-4.01507	0.000512594	0.00602718	-0.468405	1.22972
ZFP69B=5860367	0.49	8.79625	4.01471	0.000513057	0.00602718	-0.46928	1.40444
FAM13B=5900544	-0.393333	9.69917	-4.01464	0.000513142	0.00602718	-0.469441	1.31342
DOLK=3390730	-0.295	8.8125	-4.01149	0.000517243	0.00607046	-0.477156	1.22688
CTNNA1=3890017	-0.233333	10.5288	-4.01096	0.000517933	0.00607046	-0.478446	1.17555
HOOK1=3120053	0.335	8.9675	4.01088	0.000518032	0.00607046	-0.478633	1.26138
UBN1=7160433	-0.265	10.6942	-4.0107	0.000518266	0.00607046	-0.47907	1.20164
LOC654189=5700671	0.37	8.84542	4.01033	0.000518751	0.00607046	-0.479976	1.29235
PCNT=1510014	-0.443333	10.0738	-4.01033	0.000518755	0.00607046	-0.479984	1.35974
CNST=6650121	0.28	10.1487	4.00931	0.000520082	0.00608222	-0.482459	1.21419
GALNT2=5690500	-0.225	8.52375	-4.0079	0.000521944	0.00609653	-0.485922	1.16878
PLOD3=160630	-0.576667	10.2621	-4.00789	0.000521951	0.00609653	-0.485935	1.4914
NXPE3=460487	0.435	9.145	4.00709	0.000523009	0.00610511	-0.487898	1.35191
FASN=5310634	1.03	11.2496	4.00657	0.000523692	0.00610746	-0.489162	2.04202
USP14=2490382	-0.276667	9.46625	-4.00644	0.000523857	0.00610746	-0.489467	1.21139
FGL2=1430170	0.566667	9.13042	4.00528	0.000525398	0.00612165	-0.492313	1.4811
LMNB2=7570148	-0.506667	10.2996	-4.00481	0.000526015	0.00612506	-0.493451	1.42076
RPL17P39=630035	0.228333	14.6592	4.00425	0.000526763	0.00612999	-0.494827	1.17148
AURKA=5420309	0.373333	10.8133	4.00323	0.000528115	0.00614194	-0.49731	1.29534
LOC100134364=2630347	-0.508333	9.2875	-4.00225	0.000529419	0.00615332	-0.499701	1.42241
SLC23A2=3060474	-0.213333	8.32958	-4.00133	0.000530655	0.00616263	-0.501959	1.15936
RPL6P19=5810204	0.241667	13.1762	4.00117	0.000530873	0.00616263	-0.502356	1.18236
PSMA1=3370543	0.278333	9.46292	4.00058	0.000531656	0.00616614	-0.503785	1.21279
USF2=7210382	-0.371667	9.40125	-4.00045	0.000531828	0.00616614	-0.504099	1.29385
SKP2=1710286	0.343333	10.4742	3.9974	0.000535931	0.00620989	-0.511543	1.26868
AIFM1=1940577	0.273333	8.92125	3.99684	0.000536684	0.00621393	-0.512904	1.2086
CYBB=840168	0.445	9.61667	3.99666	0.000536938	0.00621393	-0.513362	1.36131
AP1S1=2190341	0.36	8.88667	3.99611	0.000537677	0.00621868	-0.514694	1.28343
ATP5MPL=2100341	0.35	10.1854	3.9934	0.000541357	0.00625741	-0.521302	1.27456
MRPL33=5570494	0.253333	12.0779	3.99278	0.000542202	0.00626053	-0.522814	1.19196
PTK2B=2810632	-0.355	9.46542	-3.99272	0.00054229	0.00626053	-0.52297	1.27899
LDLRAP1=1030768	-0.313333	8.41708	-3.99236	0.00054278	0.00626236	-0.523846	1.24258
CCDC115=5910095	0.265	9.31583	3.99157	0.000543865	0.00627105	-0.52578	1.20164
PI4KAP2=1240136	-0.328333	9.37708	-3.99119	0.000544389	0.00627326	-0.526712	1.25556
KANK3=4860603	0.205	8.11708	3.98997	0.000546061	0.00628612	-0.529683	1.15269
LOC100128765=4730202	0.17	8.2375	3.98989	0.000546171	0.00628612	-0.529877	1.12506
PSMD2=450403	-0.573333	10.5687	-3.98899	0.000547407	0.00629651	-0.532067	1.48796
FBXL6=1580215	-0.308333	8.63208	-3.98872	0.00054778	0.00629696	-0.532726	1.23828
ALDH1L2=1980747	0.785	10.4846	3.98841	0.000548208	0.00629805	-0.533483	1.72309
RPL12=6860192	0.273333	14.4779	3.98593	0.00055164	0.00632979	-0.539528	1.2086
HS.123119=6130609	0.321667	8.51542	3.98582	0.000551804	0.00632979	-0.539817	1.24977
ACAT2=6420056	0.216667	8.28417	3.98569	0.000551975	0.00632979	-0.540117	1.16205
ACY1=1400341	-0.208333	8.29625	-3.98543	0.000552345	0.00633018	-0.540765	1.15535
BCL2=4070735	-0.283333	8.19292	-3.98403	0.000554287	0.00634859	-0.544165	1.217
SNRPN=2480291	0.49	10.2358	3.98302	0.000555701	0.00636093	-0.546633	1.40444
MBTPS1=3390020	-0.578333	10.5542	-3.98184	0.000557359	0.00636857	-0.549518	1.49312
ABHD6=2690402	-0.296667	8.75458	-3.98173	0.000557518	0.00636857	-0.549794	1.2283
CASC3=2970463	-0.256667	9.1425	-3.98163	0.000557653	0.00636857	-0.550029	1.19472
FAM162A=5310736	1.06333	10.6608	3.98158	0.000557718	0.00636857	-0.55014	2.08975
GPR15=4540538	0.213333	8.18417	3.9813	0.000558113	0.00636924	-0.550827	1.15936
LYPLAL1=2900035	0.336667	9.81958	3.98068	0.000558989	0.00637538	-0.552346	1.26284
ATG101=1780367	-0.355	9.93583	-3.98024	0.000559606	0.00637856	-0.553413	1.27899
RPL36AL=3170184	0.241667	14.2471	3.97986	0.000560139	0.00638079	-0.554337	1.18236
OGFR=6860382	-0.241667	8.72875	-3.97936	0.000560849	0.00638503	-0.555563	1.18236
BABAM1=3610768	-0.236667	10.595	-3.97739	0.000563635	0.00641288	-0.560362	1.17827
KIF2C=1470647	0.301667	10.0467	3.97661	0.000564744	0.00642162	-0.562265	1.23257
SYMPK=110349	-0.193333	8.61833	-3.97589	0.000565772	0.00642737	-0.564027	1.1434
KANK1=7000397	-1.14833	8.97	-3.97578	0.00056593	0.00642737	-0.564297	2.21658
ARL6IP5=2070563	0.49	12.7742	3.9755	0.000566331	0.00642806	-0.564982	1.40444
STAT1=2570079	-0.641667	12.2088	-3.97475	0.000567399	0.0064347	-0.566807	1.56013
BMP6=6980064	-0.331667	8.53583	-3.97443	0.000567864	0.0064347	-0.567599	1.25847
ITGB1=650066	0.448333	10.3629	3.97437	0.000567938	0.0064347	-0.567727	1.36446
HNRNPA1P35=6110673	0.678333	11.7429	3.97367	0.000568938	0.00644216	-0.56943	1.60029
ITPK1-AS1=360373	-0.658333	13.7983	-3.97339	0.000569351	0.00644298	-0.570133	1.57826
RBSN=2140364	0.296667	10.2762	3.97256	0.000570532	0.00645111	-0.572139	1.2283
PLAG1=2850682	0.381667	8.53833	3.97241	0.000570753	0.00645111	-0.572514	1.30285
HNRNPM=6510437	-0.486667	12.0546	-3.97152	0.000572029	0.00646066	-0.574676	1.4012
PAFAH2=610600	-0.251667	8.71958	-3.97135	0.000572281	0.00646066	-0.575103	1.19058
MGAT1=5900592	-0.423333	10.8367	-3.97021	0.000573929	0.00647539	-0.577887	1.34102
ITM2C=2650762	-0.836667	11.7762	-3.96834	0.000576638	0.00650206	-0.582446	1.78592
EIF4G1=3930189	-0.566667	10.4779	-3.96785	0.000577347	0.00650616	-0.583636	1.4811
ARSA=4920546	-0.291667	8.46125	-3.96761	0.00057769	0.00650616	-0.584211	1.22405
TMED10=4070037	0.438333	10.9012	3.96729	0.000578153	0.0065075	-0.584987	1.35504
DHRS3=7040670	-0.39	8.50083	-3.96697	0.000578628	0.00650896	-0.585781	1.31039
SOCS2=1690692	0.416667	8.70792	3.96654	0.000579246	0.00651204	-0.586816	1.33484
CCZ1B=6760670	0.268333	8.91292	3.96525	0.000581136	0.00652939	-0.589969	1.20442
LOC100131336=1850050	-0.373333	10.13	-3.96433	0.000582487	0.00653938	-0.592217	1.29534
HMMR=4060064	0.353333	11.1613	3.96417	0.000582717	0.00653938	-0.5926	1.27751
MRPL33=2230626	0.213333	11.3396	3.96253	0.000585128	0.00656253	-0.596596	1.15936
APOBEC3F=610379	0.385	9.31917	3.96195	0.000585988	0.00656828	-0.598019	1.30586
ITGB5=2650114	-0.463333	8.26417	-3.96147	0.000586691	0.00657226	-0.599179	1.37872
PPP3CA=2940537	0.265	8.83042	3.95976	0.000589215	0.00659143	-0.603335	1.20164
HNRNPH2=3180678	0.24	9.08042	3.95968	0.000589338	0.00659143	-0.603538	1.18099
ATPAF1=5810673	0.295	9.255	3.95961	0.00058945	0.00659143	-0.603721	1.22688
HS.283402=3290632	0.26	9.885	3.95813	0.000591646	0.00661208	-0.607322	1.19748
MAD2L2=2510278	-0.275	11.0988	-3.95763	0.000592394	0.00661652	-0.608544	1.20999
RPS17=460445	0.403333	13.7004	3.9573	0.000592886	0.00661811	-0.609348	1.32256
GLRX2=6980274	-0.523333	10.1196	-3.95499	0.000596342	0.00665275	-0.614973	1.43727
CD2AP=3140646	0.318333	8.8325	3.95422	0.000597499	0.00666173	-0.616851	1.24689
QARS=2710253	0.478333	13.1946	3.95392	0.00059795	0.00666282	-0.617581	1.39313
SCAMP1=2650022	0.248333	8.34667	3.95366	0.000598331	0.00666313	-0.618197	1.18783
SLC38A10=6590333	-0.973333	10.3867	-3.95218	0.000600569	0.00668412	-0.621811	1.96337
ZNHIT3=6650561	0.248333	10.17	3.9518	0.000601149	0.00668663	-0.622745	1.18783
SCDP1=4850195	0.253333	8.08458	3.95092	0.000602482	0.00669752	-0.624889	1.19196
AIF1=3800047	0.581667	9.07708	3.95028	0.000603445	0.00670427	-0.626434	1.49658
POLR2L=6200017	-0.368333	8.50083	-3.94962	0.000604456	0.00671156	-0.628055	1.29086
TMEM71=1710541	0.996667	9.43333	3.94757	0.000607575	0.00674223	-0.633037	1.99538
S100A4=5290270	0.91	12.9138	3.94692	0.000608577	0.00674938	-0.634632	1.87905
SNRNP70=3870010	-0.373333	12.1125	-3.94488	0.000611697	0.00678001	-0.639581	1.29534
ACVR1B=4570240	-0.218333	8.21917	-3.94422	0.000612722	0.00678738	-0.6412	1.16339
ANKLE2=2360671	-0.331667	8.93833	-3.94392	0.000613183	0.0067885	-0.641928	1.25847
EDEM1=2030292	0.401667	12.43	3.94143	0.000617035	0.00682715	-0.647989	1.32103
EEF1A1P22=5570634	0.558333	9.65917	3.9403	0.000618788	0.00684254	-0.650734	1.47257
LOC729742=5910484	0.678333	12.9575	3.93934	0.00062029	0.00685513	-0.65308	1.60029
ABCB1=4210039	-0.196667	8.09583	-3.93871	0.000621279	0.00686205	-0.654622	1.14605
RCBTB2=6290064	0.376667	8.53	3.93811	0.000622215	0.00686837	-0.656079	1.29834
LYSMD2=770538	-0.771667	8.95042	-3.93724	0.000623578	0.00687659	-0.658196	1.70724
MT1F=4220672	-0.531667	11.855	-3.93717	0.000623688	0.00687659	-0.658367	1.4456
DCUN1D4=4120754	0.423333	9.04208	3.9361	0.000625364	0.00689104	-0.660963	1.34102
NR2C2=20301	0.213333	8.3225	3.934	0.00062867	0.00691574	-0.666064	1.15936
LOC648103=3390475	0.295	8.90458	3.934	0.000628673	0.00691574	-0.666069	1.22688
ATP6V0B=7400673	-0.475	10.4275	-3.93398	0.000628704	0.00691574	-0.666117	1.38992
TULP4=150669	0.196667	8.39833	3.93356	0.000629371	0.00691906	-0.667144	1.14605
WIPI2=1410075	-0.318333	8.67125	-3.93131	0.000632945	0.0069543	-0.672622	1.24689
C1QTNF6=1010446	0.413333	8.46417	3.92996	0.000635102	0.00697393	-0.675913	1.33176
PHF23=6980092	-0.246667	9.81083	-3.92899	0.000636654	0.00698292	-0.678274	1.18646
GHDC=2030754	-0.256667	8.99708	-3.92898	0.000636659	0.00698292	-0.678282	1.19472
ZYG11B=7400296	0.396667	10.29	3.92689	0.000640022	0.00701572	-0.683379	1.31646
MED8=7330546	0.32	8.53875	3.92575	0.000641866	0.00703185	-0.686161	1.24833
RPS29=2760452	0.756667	11.3742	3.92529	0.0006426	0.00703561	-0.687267	1.68958
CHRNA5=6280731	-1.035	11.8558	-3.92507	0.000642954	0.00703561	-0.6878	2.04911
CSTF3=650598	0.251667	9.32125	3.92403	0.000644632	0.00704665	-0.690322	1.19058
RNA28SN5=6290142	-0.821667	8.31792	-3.92386	0.000644912	0.00704665	-0.690742	1.76745
GPR65=7570367	0.618333	10.0062	3.92376	0.000645081	0.00704665	-0.690996	1.5351
DNAJB1=60079	-0.325	8.855	-3.92327	0.000645878	0.00705127	-0.69219	1.25266
ACACA=2190414	0.52	9.77375	3.92182	0.000648235	0.00707292	-0.695714	1.43396
RPL18P13=5720747	0.361667	14.5542	3.92124	0.000649173	0.00707906	-0.697113	1.28491
DGLUCY=130020	-0.261667	10.1529	-3.92017	0.000650927	0.00709409	-0.699722	1.19886
FAM72A=4250546	0.306667	8.88542	3.919	0.000652842	0.00711085	-0.702564	1.23685
ZNF746=3060176	-0.286667	9.48625	-3.91721	0.000655796	0.00713685	-0.706931	1.21982
ZNF263=2510332	-0.375	9.91333	-3.91709	0.000655984	0.00713685	-0.707208	1.29684
SMPD1=70433	-0.311667	8.42	-3.91588	0.000657989	0.00715454	-0.71016	1.24114
LOC730272=7200543	0.348333	8.80458	3.91509	0.0006593	0.00716467	-0.712085	1.27309
MARCH3=6760167	-0.308333	9.01958	-3.91461	0.000660093	0.00716917	-0.713248	1.23828
GNG10=450348	0.528333	10.1	3.91298	0.000662793	0.00719435	-0.717196	1.44226
SEMA3E=1580608	-0.995	11.3304	-3.91198	0.000664471	0.00720698	-0.719641	1.99308
RIDA=6420373	0.726667	9.655	3.9118	0.000664761	0.00720698	-0.720063	1.65481
MBNL2=990128	0.501667	11.4637	3.91144	0.000665369	0.00720698	-0.720948	1.41585
BANK1=4010139	0.595	10.4262	3.91137	0.000665482	0.00720698	-0.721112	1.51047
RNF40=7560762	-0.266667	9.24875	-3.91048	0.000666969	0.00721894	-0.72327	1.20303
GIN1=360376	0.228333	8.9775	3.91009	0.000667629	0.00722194	-0.724227	1.17148
ICAM2=730156	-0.331667	9.33583	-3.90954	0.000668553	0.00722779	-0.725563	1.25847
NOTCH2=7210128	-0.32	8.63583	-3.90898	0.000669489	0.00723378	-0.726917	1.24833
ACTR6=1580168	0.368333	10.6808	3.90774	0.00067158	0.00725222	-0.729933	1.29086
FAF1=3060615	-0.248333	10.0408	-3.90641	0.000673834	0.00726967	-0.733173	1.18783
NAT1=6290452	0.245	8.82083	3.90614	0.000674296	0.00726967	-0.733835	1.18509
ITM2C=1110669	-0.861667	11.8942	-3.9061	0.000674351	0.00726967	-0.733914	1.81714
PPARGC1B=5340433	-0.215	8.09167	-3.90425	0.000677505	0.00729625	-0.738426	1.1607
GUSBP2=6660563	0.211667	8.46	3.9042	0.000677589	0.00729625	-0.738546	1.15803
CKLF=5080367	0.328333	13.1683	3.90325	0.0006792	0.00730943	-0.740842	1.25556
ARPC4=2600619	0.325	10.1642	3.90291	0.000679793	0.00731165	-0.741687	1.25266
TBCA=5960093	0.266667	13.5371	3.90169	0.000681866	0.00732977	-0.744631	1.20303
RINT1=2690520	0.221667	9.04667	3.90078	0.000683433	0.00734244	-0.746851	1.16608
SPTLC1=7570370	0.271667	9.10417	3.90035	0.000684178	0.00734626	-0.747905	1.2072
PTAR1=6110646	0.413333	9.61792	3.89891	0.000686661	0.00736873	-0.751407	1.33176
LOC652128=6650020	0.618333	9.2925	3.89691	0.000690106	0.0073993	-0.756246	1.5351
RPL18AP6=870593	0.285	14.1446	3.89681	0.000690293	0.0073993	-0.756507	1.21841
ZNF876P=3930255	-0.431667	14.24	-3.89511	0.00069324	0.00742667	-0.760626	1.34879
IFRD2=4200152	-0.375	8.52	-3.89301	0.000696907	0.00745814	-0.765727	1.29684
ZBTB40=6620601	-0.261667	9.29542	-3.89298	0.000696967	0.00745814	-0.765809	1.19886
CHST7=5900452	-0.253333	8.75792	-3.89223	0.00069828	0.00746796	-0.767629	1.19196
RPL39L=6900672	0.393333	10.4333	3.89131	0.000699884	0.00748088	-0.769847	1.31342
ATG2A=4200008	-0.413333	9.01208	-3.89093	0.000700566	0.00748393	-0.770788	1.33176
SEM1=6660196	0.356667	9.70292	3.89061	0.000701126	0.00748568	-0.771561	1.28046
OSTCP2=7160324	0.355	11.9171	3.88918	0.000703642	0.00750775	-0.775024	1.27899
NDUFA1=4590521	0.29	13.3912	3.88899	0.000703988	0.00750775	-0.7755	1.22264
NCAPH2=2000661	-0.316667	8.97125	-3.88717	0.000707204	0.00753779	-0.779905	1.24545
FOXM1=540053	-0.406667	9.26875	-3.88681	0.000707843	0.00754034	-0.780778	1.32562
SLC39A10=5960332	0.285	8.42917	3.88624	0.000708865	0.00754697	-0.782172	1.21841
LOC100131727=5960307	0.345	8.445	3.88569	0.00070983	0.00755299	-0.783488	1.27015
GAPDH=2640048	0.443333	13.5492	3.8853	0.000710539	0.0075532	-0.784453	1.35974
PRELID1=6220379	-0.366667	10.5508	-3.88517	0.000710763	0.0075532	-0.784757	1.28937
RPL18AP3=510397	0.403333	14.1638	3.88501	0.000711049	0.0075532	-0.785147	1.32256
VHL=6650543	0.231667	8.55667	3.88468	0.000711643	0.00755526	-0.785954	1.17419
LOC731542=7510372	0.226667	8.55833	3.88421	0.000712489	0.00755595	-0.787102	1.17013
CRK=4780086	-0.265	8.65583	-3.88419	0.000712509	0.00755595	-0.787128	1.20164
LPAR6=2760112	0.706667	8.59625	3.8824	0.000715724	0.00758579	-0.79148	1.63203
CCDC32=5960014	-0.418333	11.6679	-3.88195	0.00071653	0.00758627	-0.792568	1.33638
HNRNPA1P35=5050491	0.37	8.54958	3.88193	0.000716573	0.00758627	-0.792626	1.29235
DYNLT3=7330044	0.308333	9.34167	3.88057	0.000719025	0.00760797	-0.795928	1.23828
RPS3P3=4880195	0.535	11.0692	3.87848	0.000722815	0.0076404	-0.801009	1.44894
FBXL5=6250497	0.253333	8.99667	3.87828	0.000723178	0.0076404	-0.801494	1.19196
SNRNP70=3120133	-0.31	8.69708	-3.87821	0.000723304	0.0076404	-0.801662	1.23971
AP3D1=4210612	-0.355	9.86292	-3.8777	0.000724224	0.00764393	-0.802891	1.27899
RPL7P22=60753	-0.68	14.0437	-3.87758	0.000724447	0.00764393	-0.803188	1.60214
RTN4=2230161	-0.351667	11.5692	-3.87665	0.000726138	0.00765558	-0.805442	1.27603
AZIN1=3990523	0.33	8.62083	3.87624	0.00072689	0.00765558	-0.806442	1.25701
COL9A2=6380040	-0.35	8.25	-3.8761	0.000727136	0.00765558	-0.806769	1.27456
NEK6=5860463	-0.338333	8.25292	-3.87608	0.000727172	0.00765558	-0.806817	1.2643
EIF3B=5390280	-0.343333	8.64458	-3.87535	0.000728503	0.00766333	-0.808584	1.26868
TMEM192=6020674	-0.45	9.24417	-3.87524	0.00072872	0.00766333	-0.808872	1.36604
RGL2=2650136	-0.23	8.49583	-3.8748	0.000729511	0.00766496	-0.80992	1.17283
POLR1C=5700167	-0.496667	9.23875	-3.87471	0.000729687	0.00766496	-0.810153	1.41095
C16orf92=6220053	0.221667	8.36208	3.87362	0.000731686	0.00768169	-0.812797	1.16608
WDR60=2600470	0.43	8.76083	3.87331	0.000732242	0.00768325	-0.813531	1.34723
LOC730746=2260025	0.48	9.27667	3.8725	0.000733732	0.00769461	-0.815495	1.39474
OXSM=3710746	0.271667	8.99875	3.8719	0.000734849	0.00770205	-0.816966	1.2072
MAP2K1=1050600	-0.281667	11.1121	-3.87101	0.000736483	0.00771489	-0.819112	1.2156
PTPRO=1660386	0.638333	9.05708	3.86981	0.000738703	0.00773386	-0.82202	1.55653
YARS=3520040	0.336667	12.615	3.86914	0.000739958	0.00774271	-0.82366	1.26284
ZBTB43=2060037	-0.335	9.14542	-3.86723	0.00074352	0.00777568	-0.828301	1.26138
PLEK=4810020	-0.543333	10.1521	-3.86628	0.00074528	0.00778918	-0.830586	1.45734
HS.413494=4760504	0.37	11.5813	3.86609	0.000745637	0.00778918	-0.831047	1.29235
HS.403972=5260328	-0.295	8.4525	-3.86532	0.000747082	0.00779997	-0.832919	1.22688
HMGXB3=4860291	-0.268333	10.7746	-3.86504	0.000747601	0.00780107	-0.83359	1.20442
TROVE2=4220278	0.331667	8.85208	3.86395	0.000749658	0.00781584	-0.836245	1.25847
KDM2B=1190246	-0.386667	11.3796	-3.86367	0.000750188	0.00781584	-0.836927	1.30737
CKLF=2760519	0.32	12.7737	3.86363	0.000750258	0.00781584	-0.837017	1.24833
VAT1=2600746	-0.208333	9.04875	-3.86314	0.000751182	0.00782115	-0.838206	1.15535
TAF15=10176	0.378333	11.6733	3.86126	0.000754732	0.00785378	-0.842761	1.29984
RPS6KA4=6060433	-0.391667	8.94125	-3.85932	0.000758423	0.00788785	-0.847475	1.31191
CTNS=5910541	-0.541667	10.4425	-3.85786	0.000761197	0.00791234	-0.851001	1.45565
RCC1=3710373	-0.366667	9.17875	-3.85736	0.000762151	0.00791791	-0.852212	1.28937
CA5B=1690044	0.4	8.87167	3.85687	0.000763099	0.00792339	-0.853413	1.31951
RHOQP2=4810064	-0.18	8.275	-3.85523	0.000766237	0.00795161	-0.857377	1.13288
KBTBD7=7210280	0.24	8.96375	3.85357	0.000769438	0.00797804	-0.861404	1.18099
ZDHHC23=6590523	-0.318333	8.53875	-3.85347	0.000769629	0.00797804	-0.861644	1.24689
OGFOD3=3990035	-0.255	8.87417	-3.85237	0.000771762	0.00799576	-0.864316	1.19334
LOC100128084=4280309	-0.666667	13.8575	-3.85124	0.000773954	0.00801216	-0.867057	1.5874
RASAL3=360039	-0.296667	9.12083	-3.85111	0.000774193	0.00801216	-0.867355	1.2283
RPL17=1450390	0.203333	14.5887	3.85057	0.00077526	0.0080188	-0.868685	1.15136
ALDH6A1=7100274	0.323333	8.73333	3.848	0.000780267	0.00806546	-0.874903	1.25122
POLR3K=7000703	-0.456667	9.48083	-3.84766	0.00078093	0.00806546	-0.875723	1.37237
IFT122=4210463	0.36	8.76917	3.8476	0.000781052	0.00806546	-0.875874	1.28343
XAF1=7610440	-0.321667	8.38875	-3.84656	0.000783096	0.00807827	-0.878398	1.24977
ADRM1=4390121	-0.725	11.2758	-3.84653	0.000783148	0.00807827	-0.878462	1.6529
WDFY1=3400612	-0.401667	10.9092	-3.84628	0.000783644	0.00807898	-0.879074	1.32103
RPL3=1710369	0.331667	14.6067	3.84412	0.000787897	0.00811839	-0.884301	1.25847
AMY2B=7000754	0.266667	8.36792	3.84308	0.000789947	0.00813507	-0.88681	1.20303
ATAD3A=4150086	-0.561667	9.12292	-3.84206	0.000791971	0.00815147	-0.889282	1.47597
LOC648390=2650091	-0.466667	12.165	-3.84061	0.000794867	0.00816994	-0.892807	1.38191
SLC25A40=3370181	0.281667	8.63875	3.84053	0.000795011	0.00816994	-0.892982	1.2156
RPL34P14=6590128	0.28	8.78708	3.84051	0.000795063	0.00816994	-0.893044	1.21419
HNRNPA1P59=1580746	0.28	14.0167	3.83975	0.000796574	0.00818102	-0.894879	1.21419
DPP3=6760274	-0.328333	9.06	-3.83905	0.000797983	0.00819103	-0.896585	1.25556
MICU1=1010465	-0.23	8.78917	-3.83692	0.000802252	0.00822602	-0.901737	1.17283
PTPN4=3390075	0.321667	9.275	3.83691	0.000802263	0.00822602	-0.90175	1.24977
SET=4230224	-0.403333	12.5417	-3.83625	0.000803592	0.00823518	-0.903348	1.32256
SCAF8=7200070	-0.208333	8.92833	-3.83603	0.000804042	0.00823532	-0.903888	1.15535
FARSA=2360167	-0.291667	8.91958	-3.83556	0.000804989	0.00824055	-0.905025	1.22405
AP5Z1=1570685	-0.193333	8.12125	-3.83397	0.000808212	0.00826624	-0.908884	1.1434
MRPL13=4210239	0.353333	11.8396	3.83389	0.000808373	0.00826624	-0.909076	1.27751
GK=940274	-0.353333	8.63958	-3.83357	0.000809013	0.00826831	-0.90984	1.27751
PRXL2B=4210133	-0.195	8.3	-3.83257	0.000811044	0.00828458	-0.912261	1.14472
AP1G2=7400468	-0.313333	9.37542	-3.83135	0.000813537	0.00830555	-0.915224	1.24258
BMP2K=670647	-0.416667	8.75167	-3.83026	0.000815755	0.00832369	-0.917852	1.33484
PDCD2=4010546	-0.32	9.04	-3.8295	0.000817314	0.00833082	-0.919697	1.24833
PYCR1=6520681	0.325	9.08833	3.82947	0.000817373	0.00833082	-0.919766	1.25266
FOXM1=2650364	-0.323333	8.82625	-3.82927	0.000817776	0.00833082	-0.920242	1.25122
RPS2P21=3610333	0.453333	9.07	3.82833	0.000819719	0.00834169	-0.922533	1.3692
DNASE2=6200315	0.555	11.4629	3.82832	0.000819727	0.00834169	-0.922542	1.46917
ZFC3H1=1980044	0.35	10.1412	3.82745	0.000821519	0.00835543	-0.92465	1.27456
MIR611=5560446	0.2	8.16833	3.8265	0.000823479	0.00837086	-0.926951	1.1487
RASA1=5130164	0.365	10.3575	3.82569	0.000825143	0.00838326	-0.9289	1.28788
WWP1=1980201	0.281667	10.1392	3.82523	0.000826099	0.00838846	-0.930017	1.2156
ZFP90=5900286	0.416667	9.9	3.82492	0.000826756	0.00839062	-0.930785	1.33484
DCTD=4670519	-0.255	10.0654	-3.82329	0.000830122	0.00842025	-0.934707	1.19334
CHD4=4640435	-0.275	9.55458	-3.8222	0.000832397	0.0084388	-0.937349	1.20999
CNTNAP2=1400520	0.633333	9.06083	3.8212	0.000834488	0.00845546	-0.939771	1.55114
HES4=5260070	-0.221667	8.21875	-3.81963	0.000837785	0.00848266	-0.943577	1.16608
ETHE1=7570008	0.236667	8.345	3.81949	0.000838071	0.00848266	-0.943906	1.17827
MINDY1=2760156	-0.911667	10.9271	-3.81895	0.000839205	0.00848959	-0.945211	1.88122
HSF5=4220343	-0.31	8.25583	-3.81506	0.000847423	0.00856814	-0.954617	1.23971
C1orf216=4670608	-0.25	8.38542	-3.81425	0.000849156	0.00858106	-0.956589	1.18921
TENT2=10050	0.22	10.8158	3.81381	0.000850091	0.00858592	-0.957651	1.16473
COX16=3890397	0.291667	11.6925	3.81311	0.000851576	0.00859632	-0.959336	1.22405
CCL5=7570408	-1.22167	9.52417	-3.81248	0.00085293	0.00860539	-0.960869	2.33216
TRIM66=3840110	0.41	9.58792	3.81198	0.000853999	0.00861158	-0.962078	1.32869
DTWD1=4060296	0.365	9.81083	3.81147	0.000855076	0.00861783	-0.963294	1.28788
NFAT5=3120136	-0.255	8.34542	-3.81074	0.000856655	0.00862914	-0.965074	1.19334
GRWD1=670554	-0.498333	9.53167	-3.80933	0.000859686	0.00865506	-0.968483	1.41258
STN1=4120750	0.55	9.97917	3.80901	0.000860375	0.00865738	-0.969256	1.46409
HS.7572=6400390	0.256667	8.47208	3.80839	0.000861714	0.00866624	-0.970757	1.19472
NCALD=520553	0.756667	8.89	3.80756	0.000863501	0.00867959	-0.972756	1.68958
FDX2=5090053	-0.31	8.53	-3.80674	0.000865274	0.00869067	-0.974734	1.23971
HS.440088=3060239	0.281667	9.43083	3.80662	0.000865524	0.00869067	-0.975013	1.2156
RPL29P26=3840598	0.231667	14.2917	3.80617	0.000866512	0.00869597	-0.976115	1.17419
SNX17=3360468	-0.331667	10.745	-3.80594	0.000867008	0.00869633	-0.976667	1.25847
ZMAT3=6560601	-0.768333	13.665	-3.8045	0.000870129	0.008723	-0.980134	1.7033
PPP4R1=2060286	-0.516667	10.0742	-3.8036	0.00087211	0.0087343	-0.982328	1.43065
HDDC2=2260132	0.313333	12.285	3.80342	0.000872504	0.0087343	-0.982764	1.24258
RPL15P22=5870451	0.295	9.93458	3.80335	0.000872644	0.0087343	-0.982919	1.22688
SLC9B1=3610731	0.241667	8.19833	3.80286	0.000873729	0.00873892	-0.984118	1.18236
GTF2H1=7570343	-0.251667	9.05958	-3.80272	0.00087403	0.00873892	-0.984451	1.19058
RFESD=2750491	0.22	8.19583	3.80184	0.000875949	0.00875347	-0.986566	1.16473
APBA3=4070014	-0.196667	9.355	-3.80119	0.000877388	0.00876321	-0.98815	1.14605
THYN1=2140176	0.333333	10.5367	3.79881	0.000882633	0.0088102	-0.9939	1.25992
MAPK1=2570026	-0.301667	9.96083	-3.79863	0.000883026	0.0088102	-0.99433	1.23257
ACOT13=1580427	0.363333	10.8208	3.79783	0.000884783	0.00882307	-0.996248	1.28639
GRINA=70070	-0.375	8.65417	-3.79676	0.000887162	0.00884213	-0.998839	1.29684
CTPS1=6370273	-0.671667	9.46875	-3.79572	0.000889474	0.00885978	-1.00135	1.59291
NUP214=4850164	-0.301667	9.74833	-3.79554	0.000889871	0.00885978	-1.00178	1.23257
CIAO2A=6130730	0.215	12.6796	3.79512	0.00089081	0.00886445	-1.0028	1.1607
HS.162734=5260161	0.34	8.51417	3.79476	0.000891625	0.00886789	-1.00368	1.26576
C17orf100=6760270	0.24	8.50958	3.79341	0.000894628	0.00889307	-1.00692	1.18099
SRP9=3930358	0.313333	8.9975	3.79262	0.000896406	0.00890606	-1.00884	1.24258
FBXO6=3800398	-0.473333	9.54042	-3.79198	0.000897848	0.0089157	-1.01039	1.38831
MTHFD2=6620689	0.526667	12.0933	3.79109	0.000899857	0.00893095	-1.01254	1.4406
STUB1=1850445	-0.335	9.48583	-3.79082	0.000900467	0.00893231	-1.0132	1.26138
CD63=2480068	-0.443333	11.0096	-3.79031	0.000901607	0.00893893	-1.01442	1.35974
PSPH=870753	0.41	8.55458	3.78786	0.000907152	0.00898918	-1.02033	1.32869
GDI1=830653	-0.255	9.15417	-3.7857	0.00091208	0.00903327	-1.02556	1.19334
LOC100131859=4640093	0.315	10.1171	3.78479	0.000914151	0.00904904	-1.02775	1.24401
ZDHHC9=610356	0.511667	9.65958	3.78358	0.00091693	0.00907179	-1.03067	1.4257
LOC441019=6860162	-0.391667	8.50625	-3.78246	0.000919487	0.00909145	-1.03336	1.31191
LRRK1=510551	-0.233333	8.72583	-3.78226	0.000919947	0.00909145	-1.03384	1.17555
NAMPT=2230379	-0.7	9.79875	-3.78208	0.000920361	0.00909145	-1.03428	1.6245
NKTR=2060400	0.303333	9.21917	3.78124	0.0009223	0.00910584	-1.0363	1.23399
HS.487766=2900253	0.876667	9.5	3.77907	0.000927315	0.00915058	-1.04153	1.83613
BIRC2=4920707	0.266667	9.07833	3.77878	0.000927989	0.00915244	-1.04224	1.20303
PGGT1B=130735	0.26	8.46667	3.77813	0.000929502	0.00916258	-1.04381	1.19748
SLC30A1=5490546	-0.388333	8.65333	-3.77751	0.000930957	0.00917213	-1.04531	1.30888
AKIRIN2=5690202	-0.311667	10.8908	-3.77619	0.000934033	0.00919765	-1.0485	1.24114
DUS1L=4040332	-0.296667	8.97042	-3.77558	0.000935468	0.00920491	-1.04998	1.2283
CHPF2=1740326	-0.35	9.1525	-3.77546	0.000935746	0.00920491	-1.05026	1.27456
RBM38=3420372	-0.261667	8.59917	-3.77422	0.000938638	0.00922855	-1.05324	1.19886
UBA1=150288	-0.453333	10.5329	-3.77258	0.000942492	0.00926163	-1.05719	1.3692
KANSL1=1850079	-0.296667	9.21792	-3.7696	0.000949545	0.00932608	-1.06438	1.2283
METRNL=4150689	-0.486667	8.91083	-3.76849	0.000952187	0.00934717	-1.06706	1.4012
RRAGB=4570615	0.228333	8.49167	3.76708	0.000955563	0.00937544	-1.07047	1.17148
IMP4=6560041	0.448333	12.3792	3.76637	0.000957252	0.00938713	-1.07217	1.36446
DHX30=1340193	-0.325	9.05083	-3.76567	0.00095893	0.00939616	-1.07386	1.25266
LYPLA1=70300	0.528333	9.44417	3.76557	0.000959168	0.00939616	-1.0741	1.44226
FBXO32=1430598	-0.166667	8.08958	-3.76402	0.00096289	0.00942774	-1.07783	1.12246
HS.550111=5690494	0.306667	8.55833	3.76277	0.000965919	0.00945249	-1.08086	1.23685
RPL17P34=7320465	0.228333	14.695	3.76088	0.000970487	0.00949227	-1.08541	1.17148
RNF213=7400743	-0.77	10.1137	-3.75933	0.000974245	0.00952147	-1.08913	1.70527
SAP30BP=520600	-0.221667	8.31542	-3.75924	0.00097448	0.00952147	-1.08937	1.16608
RNF31=840482	-0.32	9.355	-3.75841	0.00097649	0.00953618	-1.09135	1.24833
ATG4C=5090291	0.366667	10.3475	3.75782	0.000977926	0.00954526	-1.09277	1.28937
SEC14L1=3060379	0.276667	9.24333	3.75507	0.000984682	0.00960574	-1.0994	1.21139
LOC100134816=6130468	0.196667	8.17708	3.75488	0.000985139	0.00960574	-1.09985	1.14605
MED24=1980382	-0.291667	9.09083	-3.75435	0.000986467	0.00961373	-1.10115	1.22405
LOC440895=5090577	-0.285	8.58625	-3.7541	0.000987075	0.00961469	-1.10174	1.21841
SEC22A=6760474	0.381667	10.285	3.75378	0.000987863	0.0096174	-1.10251	1.30285
MDP1=1260731	0.226667	9.34875	3.75354	0.000988463	0.00961829	-1.1031	1.17013
ADGRE5=6960630	-0.426667	11.4254	-3.75259	0.000990801	0.00963608	-1.10538	1.34412
EXT2=6760070	-0.255	8.56625	-3.75202	0.000992213	0.00964484	-1.10675	1.19334
PRPF38A=4390370	-0.19	9.13458	-3.75174	0.000992922	0.00964677	-1.10744	1.14076
HCG2P7=4780470	-0.745	13.4488	-3.75066	0.000995605	0.00966786	-1.11004	1.67597
SLC23A1=2690563	0.52	8.69	3.74949	0.000998514	0.00969113	-1.11285	1.43396
ACYP1=3440689	0.271667	8.93458	3.7478	0.00100274	0.00972716	-1.11692	1.2072
CELF2=5390575	0.301667	9.1175	3.74719	0.00100426	0.009735	-1.11838	1.23257
HNRNPA1P10=7320424	0.538333	11.5042	3.74706	0.00100458	0.009735	-1.11869	1.45229
FBXL6=1470092	-0.381667	8.795	-3.74652	0.00100594	0.00974318	-1.11999	1.30285
PTMS=7330379	-0.211667	8.24583	-3.74541	0.00100875	0.00976536	-1.12267	1.15803
LBH=2810246	-0.796667	9.63292	-3.74511	0.0010095	0.00976767	-1.1234	1.73708
UGDH=4780050	0.443333	10.4946	3.74385	0.00101269	0.00979058	-1.12643	1.35974
APOBEC3H=160292	0.315	8.46	3.74376	0.00101291	0.00979058	-1.12664	1.24401
ACO2=3930639	-0.283333	9.79208	-3.74291	0.00101507	0.00980643	-1.12869	1.217
IL18RAP=6520180	0.358333	8.2325	3.74243	0.00101628	0.00981134	-1.12985	1.28194
THYN1=5360121	0.291667	10.0738	3.7423	0.00101661	0.00981134	-1.13016	1.22405
DTNBP1=6590731	-0.333333	9.4	-3.74126	0.00101924	0.00983166	-1.13265	1.25992
EEF2KMT=580026	-0.39	8.6575	-3.74056	0.00102104	0.00984397	-1.13434	1.31039
PTPN22=6580044	0.273333	10.3575	3.73981	0.00102294	0.00985729	-1.13614	1.2086
RNF115=1090452	-0.263333	9.47792	-3.73935	0.00102414	0.0098638	-1.13726	1.20025
LOC644889=290563	0.255	8.94417	3.73762	0.00102856	0.00990131	-1.14141	1.19334
SQLE=3120367	0.465	11.4608	3.73622	0.00103217	0.00993104	-1.14479	1.38032
ZNF22=5860546	0.263333	11.5454	3.73549	0.00103406	0.00994046	-1.14655	1.20025
PRRC2A=1430059	-0.335	8.81958	-3.73543	0.0010342	0.00994046	-1.14669	1.26138
RPL15P22=7210593	0.356667	8.91333	3.73481	0.0010358	0.00994642	-1.14817	1.28046
RPL7AP26=5570431	0.291667	14.5762	3.73471	0.00103606	0.00994642	-1.14842	1.22405
LOC646858=7560619	0.158333	8.12208	3.73458	0.0010364	0.00994642	-1.14873	1.116
REM2=2710523	0.41	8.48292	3.73431	0.0010371	0.00994801	-1.14938	1.32869
TICAM1=3360291	-0.195	8.14792	-3.73387	0.00103825	0.0099492	-1.15045	1.14472
RPL12P14=4040307	0.806667	10.6512	3.73386	0.00103827	0.0099492	-1.15047	1.74917
CDIPT=990161	-0.248333	9.11958	-3.73274	0.00104118	0.00997197	-1.15316	1.18783
RUBCNL=5260333	-0.583333	10.6771	-3.73244	0.00104196	0.00997444	-1.15389	1.49831
PHLPP2=6560193	-0.213333	8.34917	-3.73211	0.00104281	0.00997746	-1.15467	1.15936
POFUT1=290348	-0.645	13.6596	-3.73158	0.0010442	0.00998576	-1.15596	1.56374
NIPSNAP3A=2490100	0.363333	9.37417	3.73079	0.00104625	0.00999582	-1.15784	1.28639
NAA60=4590451	-0.275	9.20458	-3.73077	0.00104631	0.00999582	-1.1579	1.20999
METTL23=1030440	0.198333	8.73125	3.72917	0.0010505	0.0100266	-1.16175	1.14737
FEM1C=2000228	0.368333	10.2179	3.72913	0.0010506	0.0100266	-1.16184	1.29086
ZNF22=6960768	0.241667	11.1875	3.72871	0.00105171	0.0100284	-1.16286	1.18236
ATP6V1F=3870630	-0.246667	12.315	-3.72866	0.00105184	0.0100284	-1.16298	1.18646
RPL4P5=3890747	0.45	13.0571	3.72803	0.00105348	0.0100389	-1.16447	1.36604
NAB2=6250440	-0.201667	8.3125	-3.72744	0.00105504	0.0100448	-1.1659	1.15003
E2F4=3310546	-0.44	10.0683	-3.72739	0.00105516	0.0100448	-1.16601	1.3566
ITGA6=2140678	-0.361667	8.15583	-3.72661	0.00105722	0.0100593	-1.16789	1.28491
R3HDM1=4860327	-0.275	9.56042	-3.7255	0.00106017	0.0100823	-1.17057	1.20999
RBM41=5270446	0.253333	8.79208	3.72449	0.00106283	0.0101025	-1.17299	1.19196
LOC648605=5560609	0.215	8.35625	3.72309	0.00106656	0.0101329	-1.17636	1.1607
MED7=6060452	0.225	9.57542	3.72213	0.00106911	0.010152	-1.17866	1.16878
DUT=2850239	0.295	8.6775	3.72156	0.00107063	0.0101613	-1.18003	1.22688
EPRS=5090088	0.36	12.63	3.72115	0.00107173	0.0101666	-1.18102	1.28343
FRS3=4210717	0.191667	8.76	3.72045	0.0010736	0.0101742	-1.1827	1.14208
RCC1L=4900356	-0.213333	8.38417	-3.72045	0.0010736	0.0101742	-1.1827	1.15936
RPSAP29=5900373	0.371667	14.4783	3.72007	0.00107464	0.010177	-1.18363	1.29385
CALHM6=6590646	0.703333	8.87375	3.71979	0.00107537	0.010177	-1.18428	1.62826
CTNNBL1=940280	-0.293333	10.2513	-3.71956	0.001076	0.010177	-1.18485	1.22547
ANXA2=770730	0.35	9.89792	3.71954	0.00107606	0.010177	-1.1849	1.27456
CCM2=4860634	0.521667	9.64292	3.71918	0.00107702	0.010181	-1.18576	1.43561
LOC100129362=290095	-0.778333	13.5346	-3.71849	0.00107889	0.0101936	-1.18743	1.71515
[truncated: 16,888 more rows]
